# Supplementary material for: Predicting Zoonotic Risk of Influenza A Viruses from Host Tropism Protein Signature Using Random Forest
Source: Int J Mol Sci. 2017 May 25;18(6):1135. doi: 10.3390/ijms18061135 (PMC5485959; doi:10.3390/ijms18061135)
Supplement: Supplementary file 1 [file ijms-18-01135-s001.zip]

Archive with 4 entries (3 files):
- ijms-186989-supplementary/
- ijms-186989-supplementary/S1 dataset.csv
- ijms-186989-supplementary/S2 dataset.csv
- ijms-186989-supplementary/S3 dataset.csv
