# Supplementary material for: Predicting Zoonotic Risk of Influenza A Viruses from Host Tropism Protein Signature Using Random Forest
Source: Int J Mol Sci. 2017 May 25;18(6):1135. doi: 10.3390/ijms18061135 (PMC5485959; doi:10.3390/ijms18061135)
Supplement: Supplementary file 1 [file ijms-18-01135-s001.zip › ijms-186989-supplementary/S1 dataset.csv]

Num	Strain name	Subtype	Collection date	Country	Host	HA-A	HA-H	M1-A	M1-H	M2-A	M2-H	NA-A	NA-H	NP-A	NP-H	NS1-A	NS1-H	NS2-A	NS2-H	PA-A	PA-H	PB1-A	PB1-H	PB1F2-A	PB1F2-H	PB2-A	PB2-H	Classification
1	A/common_shelduck/Mongolia/2106/2011	H3N8	10/9/2011	Mongolia	AVIAN(Shelduck)	1	0	1	0	0.75	0.25	0.7867	0.2133	0.625	0.375	1	0	1	0	1	0	1	0	1	0	1	0	avian
2	A/duck/Zhejiang/468/2013	H2N7	4/6/2013	China	AVIAN(Duck)	0.94	0.06	1	0	0.9357	0.0643	0.9933	0.0067	1	0	1	0	1	0	0.95	0.05	1	0	0.98	0.02	0.925	0.075	avian
3	A/duck/Zhejiang/4812/2013	H3N8	4/8/2013	China	AVIAN(Duck)	0.9267	0.0733	1	0	1	0	0.8933	0.1067	0.85	0.15	1	0	1	0	0.8667	0.1333	0.9	0.1	0.9933	0.0067	0.925	0.075	avian
4	A/American_black_duck/New_Brunswick/00467/2010	H3N8	8/12/2010	Canada	AVIAN(Avian)	1	0	1	0	1	0	1	0	1	0	1	0	1	0	1	0	1	0	1	0	1	0	avian
5	A/American_black_duck/New_Brunswick/00471/2010	H10N6	8/12/2010	Canada	AVIAN(Avian)	1	0	1	0	1	0	1	0	1	0	1	0	1	0	1	0	1	0	1	0	1	0	avian
6	A/American_black_duck/New_Brunswick/00867/2010	H5N2	09/13/2010	Canada	AVIAN(Avian)	1	0	1	0	1	0	1	0	1	0	1	0	1	0	1	0	1	0	1	0	1	0	avian
7	A/American_black_duck/Newfoundland/826/2008	H4N6	10/8/2008	Canada	AVIAN(American_Black_Duck)	0.9933	0.0067	1	0	1	0	0.98	0.02	1	0	1	0	1	0	0.9667	0.0333	1	0	1	0	0.7	0.3	avian
8	A/American_green_winged_teal/Ohio/13OS2065/2013	H4N6	09/21/2013	USA	AVIAN(American_Green_Winged_Teal)	1	0	1	0	1	0	1	0	1	0	1	0	1	0	1	0	1	0	0.9867	0.0133	1	0	avian
9	A/American_wigeon/California/HKWF541C/2007	H6N5	11/4/2007	USA	AVIAN(American_Wigeon)	1	0	1	0	1	0	1	0	1	0	1	0	1	0	1	0	1	0	1	0	1	0	avian
10	A/aquatic_bird/Korea/CN9/2009	H6N8	Nov-09	South_Korea	AVIAN(Aquatic_Bird)	1	0	1	0	1	0	1	0	1	0	1	0	1	0	1	0	1	0	1	0	1	0	avian
11	A/baikal_teal/Korea/1458/2014	H5N8	01/20/2014	South_Korea	AVIAN(Baikal_Teal)	0.8467	0.1533	0.9545	0.0455	1	0	0.9933	0.0067	1	0	0.94	0.06	0.88	0.12	0.95	0.05	0.8	0.2	0.96	0.04	0.875	0.125	avian
12	A/blue_winged_teal/Illinois/10OS1562/2010	H4N6	9/4/2010	USA	AVIAN(Avian)	0.9333	0.0667	1	0	1	0	1	0	1	0	1	0	1	0	1	0	1	0	1	0	1	0	avian
13	A/blue_winged_teal/Iowa/13OS2346/2013	H3N8	09/21/2013	USA	AVIAN(Blue_Winged_Teal)	1	0	1	0	1	0	1	0	1	0	1	0	1	0	1	0	0.925	0.075	1	0	1	0	avian
14	A/blue_winged_teal/New_Brunswick/00285/2010	H3N8	09/14/2010	Canada	AVIAN(Avian)	1	0	1	0	1	0	1	0	1	0	1	0	1	0	1	0	1	0	0.9933	0.0067	1	0	avian
15	A/blue_winged_teal/Nova_Scotia/01009/2010	H4N6	09/20/2010	Canada	AVIAN(Avian)	1	0	1	0	1	0	1	0	1	0	1	0	1	0	1	0	1	0	1	0	1	0	avian
16	A/blue_winged_teal/Wisconsin/393/1984	H4N6	1984	USA	AVIAN(Blue_Winged_Teal)	1	0	1	0	1	0	1	0	1	0	1	0	1	0	1	0	1	0	1	0	1	0	avian
17	A/blue_winged_teal/Wisconsin/568/1983	H5N2	1983	USA	AVIAN(Blue_Winged_Teal)	1	0	1	0	1	0	1	0	0.975	0.025	1	0	1	0	1	0	1	0	1	0	1	0	avian
18	A/bufflehead/North_Carolina/NC6412_125/2005	H4N8	12/20/2005	USA	AVIAN(Bufflehead)	1	0	1	0	0.8643	0.1357	1	0	1	0	1	0	1	0	1	0	1	0	1	0	1	0	avian
19	A/chicken/Bangladesh/10401/2011	H9N2	02/19/2011	Bangladesh	AVIAN(Chicken)	0.8867	0.1133	1	0	0.5429	0.4571	0.96	0.04	0.85	0.15	1	0	1	0	0.9833	0.0167	1	0	0.9733	0.0267	1	0	avian
20	A/chicken/BC/FAV8/2014	H5N2	12/3/2014	Canada	AVIAN(Chicken)	0.88	0.12	0.9545	0.0455	1	0	0.9733	0.0267	1	0	0.94	0.06	0.88	0.12	0.9333	0.0667	0.975	0.025	0.9933	0.0067	0.85	0.15	avian
21	A/chicken/BC/FAV9/2014	H5N2	12/3/2014	Canada	AVIAN(Chicken)	0.88	0.12	0.9545	0.0455	1	0	0.9867	0.0133	1	0	0.82	0.18	0.88	0.12	0.9333	0.0667	0.975	0.025	0.9933	0.0067	0.8	0.2	avian
22	A/chicken/Egypt/D4905B/2012	H9N2	3/12/2012	Egypt	AVIAN(Chicken)	0.98	0.02	1	0	0.9929	0.0071	1	0	0.95	0.05	0.96	0.04	0.98	0.02	1	0	0.975	0.025	0.9733	0.0267	0.9	0.1	avian
23	A/chicken/Egypt/F7297B/2013	H9N2	2/5/2013	Egypt	AVIAN(Chicken)	1	0	0.9727	0.0273	0.9643	0.0357	0.9933	0.0067	1	0	0.94	0.06	0.96	0.04	1	0	1	0	0.9933	0.0067	0.95	0.05	avian
24	A/chicken/Hong_Kong/CRA45W/2010	H9N2	2010	Hong_Kong	AVIAN(Chicken)	1	0	1	0	1	0	1	0	1	0	1	0	1	0	1	0	1	0	1	0	1	0	avian
25	A/chicken/Hong_Kong/HH8/2010	H9N2	2010	Hong_Kong	AVIAN(Chicken)	0.98	0.02	1	0	1	0	1	0	0.8833	0.1167	0.98	0.02	0.88	0.12	0.9333	0.0667	0.95	0.05	0.9867	0.0133	1	0	avian
26	A/chicken/Hunan/S3003/2009	H6N6	10/12/2009	China	AVIAN(Chicken)	0.9933	0.0067	0.5577	0.4423	0.9205	0.0795	1	0	1	0	0.98	0.02	0.94	0.06	1	0	1	0	0.9667	0.0333	1	0	avian
27	A/chicken/Iran/53_3/2008	H5N1	2008	Iran	AVIAN(Chicken)	0.9533	0.0467	1	0	0.9714	0.0286	0.8467	0.1533	0.975	0.025	1	0	0.79	0.21	1	0	1	0	1	0	1	0	avian
28	A/chicken/Israel/386/2007	H9N2	3/7/2007	Israel	AVIAN(Chicken)	1	0	1	0	0.9571	0.0429	1	0	1	0	1	0	0.99	0.01	1	0	0.975	0.025	0.9933	0.0067	0.75	0.25	avian
29	A/chicken/Israel/728/2007	H9N2	07/26/2007	Israel	AVIAN(Chicken)	1	0	1	0	0.9571	0.0429	1	0	1	0	1	0	0.99	0.01	1	0	0.9	0.1	0.9933	0.0067	0.775	0.225	avian
30	A/chicken/Jiangxi/13231/2014	H10N6	03/30/2014	China	AVIAN(Chicken)	1	0	0.8818	0.1182	1	0	0.9533	0.0467	0.925	0.075	0.74	0.26	0.9	0.1	0.9833	0.0167	0.925	0.075	0.9	0.1	0.95	0.05	avian
31	A/chicken/New_York/16330/2005	H7N2	02/16/2005	USA	AVIAN(Chicken)	0.9933	0.0067	1	0	0.9929	0.0071	1	0	1	0	1	0	1	0	1	0	0.975	0.025	0.9933	0.0067	1	0	avian
32	A/chicken/Shanghai/C/2011	H9N2	Jun-11	China	AVIAN(Chicken)	1	0	0.8273	0.1727	0.9429	0.0571	0.9733	0.0267	0.8	0.2	0.82	0.18	0.9	0.1	0.9333	0.0667	0.925	0.075	0.96	0.04	0.975	0.025	avian
33	A/chicken/West_Bengal/193936/2009	H5N1	May-09	India	AVIAN(Chicken)	1	0	0.9273	0.0727	0.9929	0.0071	0.9867	0.0133	0.975	0.025	1	0	0.96	0.04	0.9667	0.0333	0.9	0.1	1	0	1	0	avian
34	A/common_goldeneye/Iowa/3192/2009	H11N9	11/7/2009	USA	AVIAN(Common_Goldeneye)	1	0	1	0	1	0	1	0	1	0	1	0	1	0	1	0	1	0	0.9933	0.0067	1	0	avian
35	A/Cygnus_olor/BIH/1/2006	H5N1	2006	Bosnia_and_Herzegovina	AVIAN(Mute_Swan)	1	0	1	0	0.6607	0.3393	1	0	1	0	1	0	1	0	0.9833	0.0167	1	0	1	0	0.95	0.05	avian
36	A/duck/Beijing/61/05	H3N8	2005	China	AVIAN(Duck)	1	0	1	0	1	0	1	0	1	0	1	0	1	0	1	0	1	0	0.88	0.12	0.95	0.05	avian
37	A/duck/Fujian/6955/2006	H6N6	Jul-06	China	AVIAN(Duck)	1	0	1	0	1	0	1	0	1	0	1	0	1	0	1	0	1	0	1	0	0.975	0.025	avian
38	A/duck/Guangdong/S1419/2011	H6N6	3/9/2011	China	AVIAN(Duck)	1	0	1	0	1	0	0.9333	0.0667	0.975	0.025	1	0	1	0	0.6333	0.3667	0.95	0.05	0.96	0.04	1	0	avian
39	A/duck/Jiangxi/13484/2014	H5N6	03/30/2014	China	AVIAN(Duck)	0.8933	0.1067	0.8273	0.1727	0.95	0.05	1	0	0.975	0.025	1	0	0.81	0.19	0.95	0.05	0.75	0.25	0.78	0.22	0.925	0.075	avian
40	A/duck/Jiangxi/20674/2013	H7N3	9/1/2013	China	AVIAN(Duck)	1	0	1	0	1	0	1	0	1	0	1	0	0.41	0.59	1	0	1	0	1	0	1	0	avian
41	A/duck/Jiangxi/5453/2014	H7N6	01/19/2014	China	AVIAN(Duck)	1	0	1	0	1	0	0.9933	0.0067	1	0	1	0	0.99	0.01	1	0	1	0	1	0	1	0	avian
42	A/duck/Pennsylvania/4844_6/2013	H1N8	2/5/2013	USA	AVIAN(Duck)	1	0	1	0	1	0	1	0	1	0	1	0	1	0	1	0	1	0	0.9733	0.0267	1	0	avian
43	A/duck/Shantou/10162/2006	H6N2	May-06	China	AVIAN(Duck)	1	0	0.9909	0.0091	1	0	1	0	1	0	1	0	1	0	1	0	1	0	0.96	0.04	1	0	avian
44	A/duck/Sichuan/NCXJ16/2014	H5N6	04/27/2014	China	AVIAN(Duck)	0.9	0.1	0.872	0.128	0.9643	0.0357	0.96	0.04	0.975	0.025	0.9	0.1	0.81	0.19	0.95	0.05	0.825	0.175	0.8	0.2	0.9	0.1	avian
45	A/duck/Thailand/CU_9744C_/2010	H7N4	12/22/2010	Thailand	AVIAN(Avian)	1	0	1	0	0.55	0.45	1	0	0.85	0.15	1	0	0.84	0.16	1	0	0.75	0.25	1	0	1	0	avian
46	A/duck/Vietnam/LBM81/2012	H11N9	2012	Viet_Nam	AVIAN(Mallard)	0.7733	0.2267	1	0	1	0	1	0	1	0	1	0	1	0	1	0	1	0	1	0	1	0	avian
47	A/duck/Vietnam/NCVD_KA415/2012	H5N2	12/6/2012	Viet_Nam	AVIAN(Duck)	1	0	0.5577	0.4423	0.9429	0.0571	0.9667	0.0333	1	0	1	0	0.99	0.01	0.95	0.05	0.85	0.15	0.96	0.04	0.975	0.025	avian
48	A/duck/Wisconsin/2697/1985	H12N5	1985	USA	AVIAN(Duck)	1	0	1	0	1	0	0.98	0.02	1	0	1	0	1	0	1	0	1	0	1	0	1	0	avian
49	A/green_winged_teal/Interior_Alaska/6MP1140/2006	H3N8	09/22/2006	USA	AVIAN(Green_Winged_Teal)	1	0	1	0	1	0	1	0	1	0	1	0	1	0	1	0	0.975	0.025	1	0	1	0	avian
50	A/green_winged_teal/Ohio/496/1987	H11N9	1987	USA	AVIAN(Green_Winged_Teal)	1	0	1	0	1	0	1	0	1	0	1	0	1	0	1	0	1	0	1	0	1	0	avian
51	A/green_winged_teal/Wisconsin/16/1974	H6N2	1974	USA	AVIAN(Green_Winged_Teal)	1	0	1	0	1	0	0.9267	0.0733	1	0	0.96	0.04	1	0	1	0	1	0	0.7533	0.2467	1	0	avian
52	A/green_winged_teal/Wisconsin/535/1976	H1N1	1976	USA	AVIAN(Green_Winged_Teal)	1	0	1	0	1	0	1	0	1	0	1	0	0.82	0.18	1	0	1	0	1	0	1	0	avian
53	A/guinea_fowl/Nebraska/17096/2011	H7N9	4/10/2011	USA	AVIAN(Guineafowl)	1	0	1	0	1	0	1	0	1	0	1	0	1	0	1	0	0.725	0.275	0.9867	0.0133	1	0	avian
54	A/guinea_fowl/New_Jersey/7290_19/1994	H2N2	12/19/1994	USA	AVIAN(Guineafowl)	0.9933	0.0067	1	0	1	0	1	0	1	0	1	0	1	0	1	0	1	0	1	0	1	0	avian
55	A/mallard_duck/ALB/191/1990	H6N3	8/1/1990	Canada	AVIAN(Mallard)	1	0	0.9727	0.0273	0.9857	0.0143	1	0	1	0	1	0	1	0	1	0	0.975	0.025	1	0	1	0	avian
56	A/mallard_duck/ALB/322/1988	H1N1	9/3/1988	Canada	AVIAN(Mallard)	1	0	1	0	1	0	1	0	1	0	1	0	1	0	1	0	1	0	1	0	1	0	avian
57	A/mallard/Alberta/192/2004	H3N1	08/13/2004	Canada	AVIAN(Mallard)	1	0	1	0	1	0	1	0	1	0	1	0	1	0	1	0	1	0	1	0	1	0	avian
58	A/mallard/Alberta/232/1994	H6N8	08/15/1994	Canada	AVIAN(Avian)	1	0	1	0	1	0	1	0	1	0	1	0	1	0	0.95	0.05	0.8	0.2	0.96	0.04	0.95	0.05	avian
59	A/mallard/Alberta/65/2004	H10N7	7/3/2004	Canada	AVIAN(Avian)	1	0	1	0	1	0	1	0	1	0	1	0	1	0	1	0	1	0	1	0	1	0	avian
60	A/mallard/Alberta/79/2003	H2N3	8/1/2003	Canada	AVIAN(Mallard)	1	0	1	0	1	0	1	0	1	0	1	0	1	0	1	0	1	0	0.9933	0.0067	0.925	0.075	avian
61	A/mallard/Arkansas/12OS140/2012	H11N3	01/15/2012	USA	AVIAN(Mallard)	1	0	1	0	1	0	1	0	1	0	1	0	1	0	1	0	0.875	0.125	0.9933	0.0067	1	0	avian
62	A/mallard/California/1356/2010	H10N7	8/4/2010	USA	AVIAN(Mallard)	1	0	1	0	1	0	1	0	1	0	1	0	1	0	1	0	0.975	0.025	1	0	1	0	avian
63	A/mallard/California/1492/2010	H6N4	8/10/2010	USA	AVIAN(Mallard)	1	0	1	0	1	0	0.9933	0.0067	1	0	1	0	1	0	1	0	1	0	1	0	1	0	avian
64	A/mallard/California/3100/2012	H4N6	8/1/2012	USA	AVIAN(Mallard)	1	0	1	0	1	0	1	0	1	0	1	0	1	0	1	0	1	0	0.9933	0.0067	1	0	avian
65	A/mallard/California/937V/2013	H4N6	8/1/2013	USA	AVIAN(Mallard)	1	0	1	0	1	0	1	0	1	0	1	0	1	0	1	0	1	0	0.8733	0.1267	1	0	avian
66	A/mallard/Interior_Alaska/10BM06909R0/2010	H7N3	07/31/2010	USA	AVIAN(Avian)	1	0	1	0	1	0	1	0	1	0	1	0	1	0	1	0	1	0	0.8933	0.1067	1	0	avian
67	A/mallard/Interior_Alaska/10BM07575R0/2010	H7N3	2010	USA	AVIAN(Mallard)	1	0	1	0	1	0	1	0	1	0	1	0	1	0	1	0	1	0	1	0	1	0	avian
68	A/mallard/Interior_Alaska/10BM08884R0/2010	H7N3	2010	USA	AVIAN(Mallard)	1	0	1	0	1	0	1	0	1	0	1	0	1	0	0.9833	0.0167	1	0	0.8933	0.1067	1	0	avian
69	A/mallard/Maryland/08OS1371/2008	H1N1	8/6/2008	USA	AVIAN(Mallard)	1	0	1	0	1	0	0.98	0.02	1	0	1	0	1	0	1	0	1	0	1	0	1	0	avian
70	A/mallard/Maryland/10OS2170/2010	H6N2	11/26/2010	USA	AVIAN(Mallard)	0.9933	0.0067	1	0	0.9929	0.0071	1	0	1	0	1	0	1	0	1	0	1	0	1	0	1	0	avian
71	A/mallard/Maryland/1131/2005	H12N5	2005	USA	AVIAN(Mallard)	1	0	1	0	1	0	1	0	1	0	1	0	1	0	1	0	0.975	0.025	1	0	1	0	avian
72	A/mallard/Maryland/13OS3035/2014	H10N7	1/11/2014	USA	AVIAN(Mallard)	1	0	1	0	1	0	1	0	1	0	1	0	1	0	1	0	0.975	0.025	1	0	1	0	avian
73	A/mallard/Maryland/800/2007	mixed	2007	USA	AVIAN(Mallard)	1	0	1	0	1	0	1	0	1	0	1	0	1	0	1	0	1	0	1	0	0.975	0.025	avian
74	A/mallard/Minnesota/182729/1998	H6N5	9/1/1998	USA	AVIAN(Mallard)	1	0	1	0	0.9857	0.0143	1	0	1	0	1	0	1	0	1	0	1	0	1	0	1	0	avian
75	A/mallard/Minnesota/182761/1998	H7N3	9/1/1998	USA	AVIAN(Mallard)	1	0	0.9727	0.0273	1	0	1	0	1	0	1	0	1	0	1	0	0.925	0.075	1	0	1	0	avian
76	A/mallard/Netherlands/3/2005	H3N8	2005	Netherlands	AVIAN(Mallard)	0.9533	0.0467	1	0	1	0	1	0	1	0	1	0	1	0	1	0	1	0	0.9867	0.0133	1	0	avian
77	A/mallard/Ohio/11OS2142/2011	H3N1	08/15/2011	USA	AVIAN(Mallard)	1	0	1	0	1	0	0.9867	0.0133	1	0	1	0	1	0	1	0	1	0	1	0	0.975	0.025	avian
78	A/mallard/Ohio/30/1986	H2N1	10/20/1986	USA	AVIAN(Mallard)	1	0	1	0	1	0	1	0	1	0	1	0	1	0	1	0	1	0	1	0	1	0	avian
79	A/mallard/Ohio/48/1986	H3N2	10/20/1986	USA	AVIAN(Mallard)	0.9933	0.0067	1	0	1	0	0.9933	0.0067	1	0	1	0	1	0	1	0	1	0	0.9333	0.0667	1	0	avian
80	A/mallard/Ontario/15914/2005	H6N2	08/28/2005	Canada	AVIAN(Mallard)	1	0	1	0	1	0	0.9733	0.0267	1	0	1	0	1	0	1	0	1	0	1	0	1	0	avian
81	A/mallard/Ontario/56/1976	H2N3	1976	Canada	AVIAN(Mallard)	1	0	1	0	1	0	1	0	1	0	1	0	0.98	0.02	1	0	1	0	0.98	0.02	1	0	avian
82	A/mallard/Republic_of_Georgia/2/2012	H2N3	01/29/2012	Georgia	AVIAN(Mallard)	1	0	1	0	1	0	1	0	1	0	1	0	0.41	0.59	1	0	1	0	1	0	1	0	avian
83	A/mallard/Sweden/1869/2003	H4N6	9/5/2003	Sweden	AVIAN(Mallard)	1	0	1	0	1	0	1	0	1	0	1	0	1	0	1	0	1	0	0.9667	0.0333	1	0	avian
84	A/mallard/Sweden/396/2002	H10N4	11/2/2002	Sweden	AVIAN(Mallard)	1	0	1	0	1	0	0.9933	0.0067	1	0	1	0	1	0	1	0	0.975	0.025	0.9933	0.0067	1	0	avian
85	A/mallard/Sweden/51851/2006	H4N6	10/22/2006	Sweden	AVIAN(Mallard)	1	0	1	0	1	0	1	0	1	0	1	0	1	0	1	0	1	0	0.9267	0.0733	1	0	avian
86	A/mallard/Sweden/5803/2005	H4N6	11/7/2005	Sweden	AVIAN(Mallard)	1	0	1	0	1	0	0.9933	0.0067	1	0	1	0	1	0	1	0	1	0	1	0	1	0	avian
87	A/mallard/Washington/44242_288/2006	H4N6	08/18/2006	USA	AVIAN(Mallard)	1	0	1	0	1	0	1	0	1	0	1	0	1	0	1	0	1	0	0.9933	0.0067	1	0	avian
88	A/mallard/Washington/44338_112/2007	H6N2	9/10/2007	USA	AVIAN(Mallard)	1	0	1	0	1	0	1	0	1	0	1	0	1	0	1	0	1	0	1	0	1	0	avian
89	A/mallard/Wisconsin/11OS3079/2011	H3N2	09/24/2011	USA	AVIAN(Mallard)	0.8667	0.1333	1	0	1	0	1	0	1	0	1	0	1	0	1	0	1	0	1	0	1	0	avian
90	A/mallard/Wisconsin/11OS3098/2011	H6N1	09/25/2011	USA	AVIAN(Mallard)	1	0	0.9909	0.0091	1	0	1	0	1	0	1	0	1	0	1	0	0.95	0.05	1	0	1	0	avian
91	A/mallard/Wisconsin/11OS4493/2011	H1N3	11/20/2011	USA	AVIAN(Mallard)	1	0	1	0	1	0	0.9667	0.0333	1	0	1	0	1	0	1	0	1	0	0.9933	0.0067	1	0	avian
92	A/mallard/Wisconsin/144/1979	H3N8	1979	USA	AVIAN(Mallard)	1	0	1	0	1	0	1	0	1	0	1	0	1	0	1	0	1	0	1	0	1	0	avian
93	A/mallard/Wisconsin/2215/1984	H3N2	1984	USA	AVIAN(Mallard)	0.8667	0.1333	1	0	1	0	1	0	1	0	1	0	1	0	1	0	1	0	1	0	1	0	avian
94	A/migratory_duck/Jiangxi/30556/2013	H10N5	10/30/2013	China	AVIAN(Duck)	1	0	1	0	1	0	1	0	1	0	1	0	1	0	1	0	1	0	1	0	1	0	avian
95	A/northern_pintail/Interior_Alaska/9BM10236R0/2009	H10N7	2009	USA	AVIAN(Northern_Pintail)	1	0	1	0	1	0	1	0	1	0	1	0	1	0	1	0	1	0	1	0	1	0	avian
96	A/northern_pintail/Interior_Alaska/9BM4583R0/2009	H4N6	07/29/2009	USA	AVIAN(Avian)	1	0	1	0	1	0	1	0	1	0	1	0	1	0	1	0	1	0	1	0	1	0	avian
97	A/northern_pintail/Texas/828189/2002	H6N1	2002	USA	AVIAN(Northern_Pintail)	1	0	1	0	1	0	0.9933	0.0067	1	0	1	0	1	0	1	0	1	0	0.9933	0.0067	1	0	avian
98	A/northern_shoveler/California/27820/2007	H7N3	01/24/2007	USA	AVIAN(Northern_Shoveler)	1	0	1	0	1	0	1	0	1	0	1	0	1	0	1	0	1	0	1	0	1	0	avian
99	A/northern_shoveler/California/HKWF1199/2007	H3N5	12/5/2007	USA	AVIAN(Northern_Shoveler)	1	0	1	0	1	0	1	0	1	0	1	0	0.41	0.59	1	0	1	0	0.9933	0.0067	1	0	avian
100	A/northern_shoveler/California/HKWF592C/2007	H10N7	11/10/2007	USA	AVIAN(Northern_Shoveler)	1	0	1	0	1	0	1	0	1	0	1	0	1	0	1	0	0.975	0.025	1	0	1	0	avian
101	A/red_knot/Delaware_Bay/240/1994	H1N8	05/23/1994	USA	AVIAN(Red_Knot)	1	0	1	0	1	0	1	0	1	0	1	0	1	0	1	0	1	0	1	0	1	0	avian
102	A/redhead/Ohio/13OS0428/2013	H6N2	2/9/2013	USA	AVIAN(Redhead)	1	0	1	0	1	0	0.9667	0.0333	1	0	1	0	1	0	1	0	1	0	0.9867	0.0133	1	0	avian
103	A/ruddy_turnstone/DE/1529/2001	H10N7	2001	USA	AVIAN(Ruddy_Turnstone)	1	0	1	0	1	0	1	0	1	0	1	0	1	0	1	0	1	0	1	0	1	0	avian
104	A/ruddy_turnstone/DE/323/2004	H10N7	2004	USA	AVIAN(Ruddy_Turnstone)	1	0	1	0	1	0	1	0	1	0	1	0	1	0	1	0	1	0	0.9733	0.0267	1	0	avian
105	A/ruddy_turnstone/Delaware_Bay/153/1994	H1N4	05/22/1994	USA	AVIAN(Ruddy_Turnstone)	1	0	1	0	1	0	0.9867	0.0133	1	0	1	0	1	0	1	0	1	0	1	0	1	0	avian
106	A/ruddy_turnstone/New_Jersey/471613/2001	H10N7	2001	USA	AVIAN(Ruddy_Turnstone)	1	0	1	0	1	0	1	0	1	0	1	0	1	0	1	0	1	0	1	0	1	0	avian
107	A/ruddy_turnstone/New_Jersey/AI06_539/2006	H9N2	05/24/2006	USA	AVIAN(Ruddy_Turnstone)	1	0	1	0	1	0	0.9933	0.0067	1	0	1	0	1	0	1	0	1	0	0.9933	0.0067	1	0	avian
108	A/ruddy_turnstone/New_Jersey/AI09_937/2009	H6N1	05/26/2009	USA	AVIAN(Ruddy_Turnstone)	1	0	1	0	0.9714	0.0286	1	0	1	0	1	0	1	0	1	0	0.975	0.025	0.9933	0.0067	1	0	avian
109	A/shorebird/Delaware_Bay/106/1999	H3N2	05/24/1999	USA	AVIAN(Shorebird)	0.96	0.04	1	0	1	0	1	0	1	0	1	0	1	0	1	0	1	0	1	0	1	0	avian
110	A/shorebird/Delaware_Bay/124/2001	H6N2	05/17/2001	USA	AVIAN(Shorebird)	1	0	1	0	0.9929	0.0071	1	0	1	0	1	0	1	0	1	0	1	0	0.8867	0.1133	1	0	avian
111	A/shorebird/Delaware_Bay/135/2001	H10N7	05/18/2001	USA	AVIAN(Shorebird)	1	0	1	0	1	0	1	0	1	0	1	0	1	0	1	0	1	0	1	0	1	0	avian
112	A/shorebird/Delaware_Bay/189/1999	H3N2	05/24/1999	USA	AVIAN(Shorebird)	0.96	0.04	1	0	1	0	0.9933	0.0067	1	0	1	0	1	0	0.9667	0.0333	1	0	1	0	1	0	avian
113	A/shorebird/Delaware_Bay/277/2000	H9N7	05/15/2000	USA	AVIAN(Shorebird)	1	0	1	0	1	0	1	0	1	0	1	0	1	0	1	0	1	0	1	0	1	0	avian
114	A/shorebird/Delaware_Bay/286/2001	H10N7	05/18/2001	USA	AVIAN(Shorebird)	1	0	1	0	1	0	1	0	1	0	1	0	1	0	1	0	1	0	1	0	1	0	avian
115	A/shorebird/Delaware_Bay/340/2009	H10N1	05/20/2009	USA	AVIAN(Shorebird)	1	0	1	0	0.9929	0.0071	1	0	1	0	1	0	1	0	1	0	1	0	1	0	1	0	avian
116	A/silkie_chicken/Hong_Kong/FY49W/2007	H9N2	2007	Hong_Kong	AVIAN(Silky_Chicken)	1	0	1	0	0.9929	0.0071	1	0	0.925	0.075	1	0	1	0	1	0	0.95	0.05	0.9667	0.0333	1	0	avian
117	A/turkey/Italy/2984/2000	H7N1	5/8/2000	Italy	AVIAN(Turkey)	1	0	0.9545	0.0455	0.9929	0.0071	1	0	1	0	1	0	1	0	1	0	0.8	0.2	0.9933	0.0067	0.975	0.025	avian
118	A/wild_waterfowl/Hong_Kong/MPL1060/2011	H11N9	2011	Hong_Kong	AVIAN(Waterfowl)	1	0	1	0	1	0	1	0	1	0	1	0	1	0	1	0	1	0	1	0	1	0	avian
119	A/American_green_winged_teal/Interior_Alaska/10BM05440R0/2010_mixed_	Mixed	07/26/2010	USA	AVIAN(Green_Winged_Teal)	1	0	1	0	1	0	1	0	1	0	1	0	1	0	1	0	1	0	1	0	1	0	avian
120	A/mallard/Alberta/195/1989	H7N3	9/3/1989	Canada	AVIAN(Mallard)	1	0	1	0	0.9929	0.0071	1	0	1	0	1	0	1	0	1	0	1	0	1	0	1	0	avian
121	A/mallard/California/2888/2012	Mixed	07/20/2012	USA	AVIAN(Mallard)	0.9933	0.0067	1	0	1	0	1	0	1	0	1	0	1	0	1	0	1	0	1	0	1	0	avian
122	A/mallard/MD/185/2003	H5	2003	USA	AVIAN(Mallard)	0.9867	0.0133	1	0	1	0	1	0	1	0	1	0	1	0	1	0	0.5075	0.4925	1	0	1	0	avian
123	A/mallard/New_Brunswick/00494/2010	mixed	8/12/2010	Canada	AVIAN(Avian)	1	0	1	0	1	0	1	0	1	0	1	0	1	0	1	0	1	0	1	0	1	0	avian
124	A/northern_pintail/Illinois/10OS3257/2010	mixed	10/29/2010	USA	AVIAN(Avian)	1	0	1	0	1	0	1	0	1	0	1	0	1	0	1	0	1	0	1	0	1	0	avian
125	A/shorebird/Delaware_Bay/268/1999	H3N8	05/24/1999	USA	AVIAN(Shorebird)	0.96	0.04	1	0	1	0	1	0	1	0	1	0	1	0	1	0	1	0	1	0	1	0	avian
126	A/Alabama/04/2015	H3N2	01/22/2015	USA	HUMAN(Human)	0.0067	0.9933	0	1	0	1	0.0067	0.9933	0	1	0	1	0	1	0	1	0	1	0	1	0	1	human
127	A/Alaska/13/2015	H3N2	6/5/2015	USA	HUMAN(Human)	0	1	0	1	0	1	0.0133	0.9867	0	1	0	1	0	1	0	1	0	1	0.0533	0.9467	0	1	human
128	A/Albany/1/1970	H3N2	1970	USA	HUMAN(Human)	0	1	0.0091	0.9909	0.0143	0.9857	0	1	0	1	0.02	0.98	0.05	0.95	0	1	0.2125	0.7875	0.1867	0.8133	0	1	human
129	A/Albany/2/1970	H3N2	1970	USA	HUMAN(Human)	0	1	0.1727	0.8273	0.0071	0.9929	0	1	0	1	0.02	0.98	0.05	0.95	0.0167	0.9833	0.2125	0.7875	0.1867	0.8133	0	1	human
130	A/Arkansas/15/2014	H3N2	12/9/2014	USA	HUMAN(Human)	0	1	0	1	0	1	0	1	0	1	0	1	0	1	0	1	0	1	0.0067	0.9933	0	1	human
131	A/Auckland/587/2000	H1N1	09/19/2000	New_Zealand	HUMAN(Human)	0	1	0	1	0	1	0	1	0	1	0	1	0	1	0	1	0	1	0	1	0	1	human
132	A/Australia/NHRC0010/2005	H3N2	06/13/2005	Australia	HUMAN(Human)	0	1	0	1	0	1	0	1	0	1	0	1	0	1	0	1	0	1	0	1	0	1	human
133	A/Bilthoven/2813/1975	H3N2	1975	Netherlands	HUMAN(Human)	0.0333	0.9667	0	1	0	1	0	1	0	1	0	1	0	1	0.0167	0.9833	0	1	0.04	0.96	0	1	human
134	A/Bilthoven/4273/1975	H3N2	1975	Netherlands	HUMAN(Human)	0.26	0.74	0	1	0	1	0	1	0	1	0	1	0	1	0.0167	0.9833	0	1	0.04	0.96	0	1	human
135	A/Boston/6/2009	H1N1	2/2/2009	USA	HUMAN(Human)	0	1	0	1	0	1	0	1	0	1	0	1	0	1	0	1	0	1	0	1	0	1	human
136	A/Boston/DOA2_098/2012	H3N2	12/12/2012	USA	HUMAN(Human)	0	1	0	1	0	1	0	1	0	1	0	1	0	1	0	1	0	1	0	1	0	1	human
137	A/Boston/DOA2_105/2012	H3N2	12/21/2012	USA	HUMAN(Human)	0	1	0	1	0	1	0	1	0	1	0	1	0	1	0	1	0	1	0	1	0	1	human
138	A/Boston/DOA2_173/2013	H3N2	1/6/2013	USA	HUMAN(Human)	0	1	0	1	0	1	0	1	0	1	0	1	0	1	0	1	0	1	0	1	0	1	human
139	A/Boston/DOA2_246/2013	H3N2	01/26/2013	USA	HUMAN(Human)	0	1	0	1	0	1	0	1	0	1	0	1	0	1	0	1	0	1	0	1	0	1	human
140	A/Boston/DOA57/2011	H3N2	02/23/2011	USA	HUMAN(Human)	0	1	0	1	0	1	0.0133	0.9867	0	1	0	1	0	1	0	1	0	1	0	1	0	1	human
141	A/Boston/YGA_00076/2013	H3N2	01/19/2013	USA	HUMAN(Human)	0	1	0	1	0	1	0	1	0	1	0	1	0	1	0	1	0	1	0	1	0	1	human
142	A/Boston/YGA_01040/2012	H3N2	12/24/2012	USA	HUMAN(Human)	0	1	0	1	0	1	0	1	0	1	0	1	0	1	0	1	0	1	0	1	0	1	human
143	A/Boston/YGA_01093/2012	H3N2	12/29/2012	USA	HUMAN(Human)	0	1	0	1	0	1	0	1	0	1	0	1	0	1	0	1	0	1	0	1	0	1	human
144	A/Boston/YGA_01114/2013	H3N2	1/1/2013	USA	HUMAN(Human)	0	1	0	1	0	1	0	1	0	1	0	1	0	1	0	1	0	1	0	1	0	1	human
145	A/Boston/YGA_01152/2013	H3N2	1/5/2013	USA	HUMAN(Human)	0	1	0	1	0	1	0	1	0	1	0.04	0.96	0	1	0	1	0	1	0	1	0	1	human
146	A/Boston/YGA_02022/2013	H3N2	1/7/2013	USA	HUMAN(Human)	0	1	0	1	0	1	0	1	0	1	0	1	0	1	0	1	0	1	0	1	0	1	human
147	A/Boston/YGA_02047/2013	H3N2	01/27/2013	USA	HUMAN(Human)	0	1	0	1	0	1	0	1	0	1	0	1	0	1	0	1	0	1	0	1	0	1	human
148	A/Brisbane/11/2010	H3N2	2010	Australia	HUMAN(Human)	0	1	0	1	0	1	0	1	0	1	0	1	0	1	0	1	0	1	0	1	0	1	human
149	A/California/VRDL203/2009	H3N2	04/28/2009	USA	HUMAN(Human)	0.0117	0.9883	0	1	0	1	0	1	0	1	0	1	0	1	0	1	0	1	0	1	0	1	human
150	A/California/VRDL310/2009	H3N2	04/30/2009	USA	HUMAN(Human)	0.0117	0.9883	0	1	0	1	0	1	0	1	0	1	0	1	0	1	0	1	0	1	0	1	human
151	A/California/VRDL316/2009	H3N2	5/4/2009	USA	HUMAN(Human)	0	1	0	1	0	1	0	1	0	1	0	1	0	1	0	1	0	1	0	1	0	1	human
152	A/California/VRDL351/2009	H3N2	05/23/2009	USA	HUMAN(Human)	0	1	0	1	0	1	0	1	0	1	0	1	0	1	0	1	0	1	0	1	0	1	human
153	A/Canterbury/01/2002	H3N2	04/26/2002	New_Zealand	HUMAN(Human)	0	1	0	1	0	1	0	1	0	1	0	1	0	1	0	1	0	1	0	1	0	1	human
154	A/Canterbury/166/2005	H3N2	7/8/2005	New_Zealand	HUMAN(Human)	0	1	0	1	0	1	0	1	0	1	0	1	0	1	0	1	0	1	0	1	0	1	human
155	A/Canterbury/418/2003	H3N2	07/15/2003	New_Zealand	HUMAN(Human)	0	1	0	1	0	1	0	1	0	1	0	1	0	1	0	1	0	1	0	1	0	1	human
156	A/Canterbury/50/2000	H3N2	8/2/2000	New_Zealand	HUMAN(Human)	0	1	0	1	0	1	0	1	0	1	0	1	0	1	0	1	0	1	0	1	0	1	human
157	A/Canterbury/72/2001	H1N1	07/16/2001	New_Zealand	HUMAN(Human)	0	1	0	1	0	1	0	1	0	1	0	1	0	1	0	1	0	1	0	1	0.025	0.975	human
158	A/Chicago/YGA_04097/2012	H3N2	12/26/2012	USA	HUMAN(Human)	0	1	0	1	0	1	0	1	0	1	0	1	0	1	0	1	0	1	0	1	0	1	human
159	A/Chicago/YGA_04131/2013	H3N2	1/1/2013	USA	HUMAN(Human)	0	1	0	1	0	1	0	1	0	1	0	1	0	1	0	1	0	1	0	1	0	1	human
160	A/Delaware/36/2014	H3N2	12/16/2014	USA	HUMAN(Human)	0.0067	0.9933	0.0545	0.9455	0	1	0.0067	0.9933	0	1	0	1	0	1	0	1	0	1	0	1	0	1	human
161	A/Dunedin/14/2002	H3N2	8/1/2002	New_Zealand	HUMAN(Human)	0	1	0	1	0.05	0.95	0	1	0	1	0	1	0	1	0	1	0	1	0	1	0	1	human
162	A/England/475/2003	H3N2	11/3/2003	United_Kingdom	HUMAN(Human)	0	1	0	1	0	1	0.0067	0.9933	0	1	0	1	0	1	0	1	0	1	0	1	0	1	human
163	A/England/593/2003	H3N2	12/11/2003	United_Kingdom	HUMAN(Human)	0	1	0	1	0	1	0	1	0	1	0	1	0	1	0	1	0	1	0	1	0	1	human
164	A/Finland/218/1992	H3N2	01/24/1992	Finland	HUMAN(Human)	0	1	0	1	0	1	0	1	0	1	0	1	0	1	0	1	0	1	0	1	0	1	human
165	A/HaNoi/TX200/2008	H1N1	06/27/2008	Viet_Nam	HUMAN(Human)	0	1	0	1	0	1	0	1	0	1	0	1	0	1	0.0167	0.9833	0	1	0.0133	0.9867	0	1	human
166	A/Hawaii/44/2014	H3N2	07/18/2014	USA	HUMAN(Human)	0.0067	0.9933	0	1	0	1	0	1	0	1	0	1	0	1	0	1	0	1	0.02	0.98	0	1	human
167	A/Hong_Kong/357/1996	H3N2	07/19/1996	Hong_Kong	HUMAN(Human)	0	1	0	1	0	1	0	1	0	1	0	1	0	1	0	1	0	1	0	1	0	1	human
168	A/Hong_Kong/49/1995	H3N2	9/1/1995	Hong_Kong	HUMAN(Human)	0	1	0	1	0	1	0	1	0	1	0	1	0	1	0	1	0	1	0.08	0.92	0	1	human
169	A/Hong_Kong/HKU105/2005	H3N2	05/24/2005	Hong_Kong	HUMAN(Human)	0	1	0	1	0	1	0	1	0	1	0	1	0	1	0	1	0	1	0	1	0	1	human
170	A/Houston/JMM_63/2012	H3N2	12/10/2012	USA	HUMAN(Human)	0	1	0	1	0	1	0.02	0.98	0	1	0	1	0	1	0	1	0	1	0.0867	0.9133	0.025	0.975	human
171	A/Houston/JMM_84/2012	H3N2	12/19/2012	USA	HUMAN(Human)	0	1	0	1	0	1	0	1	0	1	0	1	0	1	0	1	0	1	0	1	0	1	human
172	A/Illinois/07/2014	H3N2	11/10/2014	USA	HUMAN(Human)	0	1	0	1	0	1	0	1	0	1	0	1	0	1	0	1	0	1	0.0067	0.9933	0	1	human
173	A/Illinois/UR06_0030/2007	H3N2	01/15/2007	USA	HUMAN(Human)	0	1	0	1	0	1	0	1	0	1	0	1	0	1	0	1	0	1	0.0533	0.9467	0	1	human
174	A/Iowa/119/2010	H3N2	2010	USA	HUMAN(Human)	0	1	0	1	0	1	0	1	0	1	0	1	0	1	0	1	0	1	0.02	0.98	0	1	human
175	A/Kansas/UR06_0103/2007	H1N1	01/30/2007	USA	HUMAN(Human)	0	1	0	1	0	1	0	1	0	1	0	1	0.03	0.97	0	1	0	1	0	1	0	1	human
176	A/Kentucky/UR06_0181/2007	H1N1	2/6/2007	USA	HUMAN(Human)	0	1	0	1	0	1	0	1	0	1	0	1	0	1	0	1	0	1	0	1	0	1	human
177	A/Kentucky/UR06_0571/2007	H3N2	3/12/2007	USA	HUMAN(Human)	0	1	0	1	0	1	0	1	0	1	0	1	0	1	0	1	0	1	0	1	0	1	human
178	A/Louisiana/11/2014	H3N2	10/21/2014	USA	HUMAN(Human)	0.0067	0.9933	0	1	0	1	0.0067	0.9933	0	1	0	1	0	1	0	1	0	1	0	1	0	1	human
179	A/Malaysia/11473/1996	H3N2	12/24/1996	Malaysia	HUMAN(Human)	0	1	0	1	0	1	0	1	0	1	0	1	0	1	0	1	0	1	0.2733	0.7267	0	1	human
180	A/Malaysia/2104192/2008	H1N1	3/11/2008	Malaysia	HUMAN(Human)	0.0067	0.9933	0	1	0	1	0	1	0	1	0	1	0	1	0	1	0.025	0.975	0	1	0	1	human
181	A/Malaysia/2143035/2009	H1N1	1/6/2009	Malaysia	HUMAN(Human)	0	1	0	1	0	1	0	1	0	1	0	1	0	1	0	1	0.025	0.975	0	1	0	1	human
182	A/Malaysia/25862/2003	H1N1	09/24/2003	Malaysia	HUMAN(Human)	0	1	0	1	0	1	0	1	0	1	0	1	0	1	0	1	0	1	0	1	0	1	human
183	A/Managua/3027.01/2008	H1N1	06/24/2008	Nicaragua	HUMAN(Human)	0	1	0	1	0	1	0	1	0	1	0	1	0.05	0.95	0.0167	0.9833	0	1	0	1	0	1	human
184	A/Massachusetts/14/2014	H3N2	11/19/2014	USA	HUMAN(Human)	0.0067	0.9933	0	1	0	1	0.02	0.98	0	1	0	1	0	1	0	1	0	1	0.0333	0.9667	0	1	human
185	A/Memphis/12/1978	H3N2	1978	USA	HUMAN(Human)	0.0333	0.9667	0	1	0	1	0.0067	0.9933	0	1	0	1	0	1	0	1	0.2	0.8	0.16	0.84	0	1	human
186	A/Memphis/35/1983	H1N1	1983	USA	HUMAN(Human)	0	1	0	1	0	1	0	1	0	1	0	1	0	1	0	1	0.025	0.975	0	1	0	1	human
187	A/Memphis/6/2001	H1N1	2001	USA	HUMAN(Human)	0	1	0	1	0	1	0	1	0	1	0	1	0	1	0	1	0	1	0	1	0	1	human
188	A/Minnesota/30/2015	H3N2	05/18/2015	USA	HUMAN(Human)	0	1	0	1	0	1	0.0467	0.9533	0	1	0	1	0	1	0	1	0	1	0.0067	0.9933	0	1	human
189	A/Nagasaki/07N020/2008	H1N1	01/14/2008	Japan	HUMAN(Human)	0	1	0	1	0	1	0	1	0	1	0	1	0.01	0.99	0	1	0	1	0	1	0	1	human
190	A/Nanjing/49/1977	H3N2	1977	China	HUMAN(Human)	0.08	0.92	0	1	0.0286	0.9714	0.24	0.76	0	1	0.02	0.98	0	1	0	1	0.8058	0.1942	0.0867	0.9133	0	1	human
191	A/Netherlands/217/2003	H3N2	04/20/2003	Netherlands	HUMAN(Human)	0	1	0	1	0	1	0	1	0	1	0	1	0	1	0	1	0	1	0	1	0	1	human
192	A/Netherlands/22/2003	H3N2	02/23/2003	Netherlands	HUMAN(Human)	0	1	0	1	0	1	0	1	0	1	0	1	0	1	0	1	0	1	0	1	0	1	human
193	A/Netherlands/348/2007	H3N2	11/6/2007	Netherlands	HUMAN(Human)	0	1	0	1	0	1	0	1	0	1	0	1	0	1	0	1	0	1	0	1	0	1	human
194	A/New_York/04/2015	H3N2	01/22/2015	USA	HUMAN(Human)	0.0067	0.9933	0	1	0	1	0.0067	0.9933	0	1	0	1	0	1	0	1	0	1	0	1	0	1	human
195	A/New_York/09/2015	H3N2	1/8/2015	USA	HUMAN(Human)	0.0067	0.9933	0	1	0	1	0.0133	0.9867	0	1	0	1	0	1	0	1	0	1	0.0333	0.9667	0	1	human
196	A/New_York/1174/2009	H1N1	02/18/2009	USA	HUMAN(Human)	0	1	0	1	0	1	0	1	0	1	0	1	0	1	0	1	0	1	0	1	0	1	human
197	A/New_York/20343/2010	H3N2	06/16/2010	USA	HUMAN(Human)	0	1	0	1	0	1	0	1	0	1	0	1	0	1	0	1	0	1	0	1	0	1	human
198	A/New_York/263/1999	H3N2	2/10/1999	USA	HUMAN(Human)	0	1	0	1	0	1	0	1	0	1	0	1	0	1	0	1	0	1	0.0333	0.9667	0	1	human
199	A/New_York/320/1999	H3N2	03/26/1999	USA	HUMAN(Human)	0	1	0	1	0	1	0	1	0	1	0	1	0	1	0	1	0	1	0	1	0	1	human
200	A/New_York/367/2005	H3N2	02/16/2005	USA	HUMAN(Human)	0	1	0	1	0	1	0	1	0	1	0	1	0	1	0	1	0	1	0	1	0	1	human
201	A/New_York/411/2002	H3N2	01/22/2002	USA	HUMAN(Human)	0	1	0	1	0	1	0.0067	0.9933	0	1	0	1	0	1	0	1	0	1	0	1	0	1	human
202	A/New_York/431/2000	H3N2	1/3/2000	USA	HUMAN(Human)	0	1	0	1	0	1	0	1	0	1	0	1	0	1	0	1	0	1	0	1	0	1	human
203	A/New_York/505/1997	H3N2	12/2/1997	USA	HUMAN(Human)	0	1	0	1	0	1	0	1	0	1	0	1	0	1	0	1	0.05	0.95	0	1	0	1	human
204	A/New_York/535/1998	H3N2	3/5/1998	USA	HUMAN(Human)	0	1	0	1	0	1	0	1	0	1	0	1	0	1	0	1	0	1	0	1	0	1	human
205	A/New_York/549/1998	H3N2	01/19/1998	USA	HUMAN(Human)	0	1	0	1	0.05	0.95	0	1	0	1	0	1	0	1	0	1	0	1	0.02	0.98	0	1	human
206	A/New_York/658/1995	H3N2	02/21/1995	USA	HUMAN(Human)	0	1	0	1	0.05	0.95	0	1	0	1	0	1	0	1	0	1	0	1	0.0133	0.9867	0	1	human
207	A/New_York/708/1994	H3N2	1/11/1994	USA	HUMAN(Human)	0	1	0	1	0.05	0.95	0	1	0	1	0	1	0	1	0	1	0	1	0.02	0.98	0	1	human
208	A/New_York/723/1994	H3N2	1/2/1994	USA	HUMAN(Human)	0	1	0	1	0	1	0	1	0	1	0	1	0	1	0	1	0	1	0	1	0	1	human
209	A/New_York/750/1994	H3N2	01/25/1994	USA	HUMAN(Human)	0	1	0	1	0.05	0.95	0	1	0	1	0	1	0	1	0.0167	0.9833	0	1	0	1	0	1	human
210	A/New_York/778/1993	H3N2	2/2/1993	USA	HUMAN(Human)	0	1	0	1	0	1	0	1	0	1	0	1	0	1	0	1	0	1	0	1	0	1	human
211	A/New_York/799/1993	H3N2	3/10/1993	USA	HUMAN(Human)	0	1	0	1	0	1	0	1	0	1	0	1	0	1	0	1	0	1	0	1	0	1	human
212	A/Nicaragua/AGA2_102/2012	H3N2	10/30/2012	Nicaragua	HUMAN(Human)	0.0067	0.9933	0	1	0	1	0	1	0	1	0	1	0	1	0	1	0	1	0	1	0	1	human
213	A/Nicaragua/AGA2_64/2011	H3N2	11/3/2011	Nicaragua	HUMAN(Human)	0	1	0	1	0	1	0	1	0.025	0.975	0	1	0.01	0.99	0	1	0.075	0.925	0	1	0	1	human
214	A/Ohio/09/2014	H3N2	12/4/2014	USA	HUMAN(Human)	0	1	0	1	0	1	0	1	0	1	0	1	0.01	0.99	0	1	0	1	0.0067	0.9933	0	1	human
215	A/Ohio/UR06_0493/2007	H1N1	3/2/2007	USA	HUMAN(Human)	0	1	0	1	0	1	0	1	0	1	0	1	0	1	0	1	0	1	0	1	0	1	human
216	A/Oregon/UR06_0202/2007	H3N2	2/6/2007	USA	HUMAN(Human)	0	1	0	1	0	1	0	1	0	1	0	1	0	1	0	1	0	1	0	1	0	1	human
217	A/Pennsylvania/49/2014	H3N2	11/28/2014	USA	HUMAN(Human)	0	1	0	1	0	1	0.0067	0.9933	0	1	0	1	0	1	0	1	0	1	0.0067	0.9933	0	1	human
218	A/Peru/PER059/2010	H3N2	10/23/2010	Peru	HUMAN(Human)	0	1	0	1	0	1	0	1	0	1	0	1	0	1	0	1	0	1	0	1	0	1	human
219	A/Peru/PER155/2011	H3N2	10/19/2011	Peru	HUMAN(Human)	0	1	0	1	0	1	0	1	0	1	0	1	0	1	0	1	0	1	0	1	0	1	human
220	A/Peru/PER166/2011	H3N2	08/26/2011	Peru	HUMAN(Human)	0	1	0	1	0	1	0	1	0	1	0	1	0	1	0	1	0	1	0	1	0	1	human
221	A/Peru/PER180/2010	H3N2	11/4/2010	Peru	HUMAN(Human)	0	1	0	1	0	1	0	1	0	1	0	1	0	1	0	1	0.1	0.9	0	1	0	1	human
222	A/Peru/PER196/2010	H3N2	10/18/2010	Peru	HUMAN(Human)	0	1	0	1	0	1	0	1	0	1	0	1	0	1	0	1	0	1	0	1	0	1	human
223	A/Peru/PER251/2010	H3N2	10/12/2010	Peru	HUMAN(Human)	0	1	0	1	0	1	0	1	0	1	0	1	0	1	0	1	0	1	0	1	0	1	human
224	A/Peru/PER319/2010	H3N2	10/27/2010	Peru	HUMAN(Human)	0	1	0	1	0	1	0	1	0	1	0	1	0	1	0	1	0	1	0	1	0	1	human
225	A/Rhode_Island/05/2015	H3N2	1/7/2015	USA	HUMAN(Human)	0	1	0	1	0	1	0.0067	0.9933	0	1	0	1	0	1	0	1	0	1	0.0333	0.9667	0	1	human
226	A/Santa_Clara/YGA_03011/2013	H3N2	1/8/2013	USA	HUMAN(Human)	0	1	0	1	0	1	0	1	0	1	0	1	0	1	0	1	0	1	0	1	0	1	human
227	A/Santa_Clara/YGA_03062/2012	H3N2	12/23/2012	USA	HUMAN(Human)	0	1	0	1	0	1	0	1	0	1	0	1	0	1	0	1	0	1	0	1	0	1	human
228	A/Santa_Clara/YGA_03066/2013	H3N2	01/27/2013	USA	HUMAN(Human)	0	1	0	1	0	1	0	1	0	1	0	1	0	1	0	1	0	1	0	1	0	1	human
229	A/Scotland/81/2003	H3N2	11/12/2003	United_Kingdom	HUMAN(Human)	0	1	0	1	0	1	0	1	0	1	0	1	0	1	0	1	0	1	0	1	0	1	human
230	A/Singapore/H2010.310/2010	H3N2	04/23/2010	Singapore	HUMAN(Human)	0	1	0	1	0	1	0	1	0	1	0	1	0	1	0	1	0	1	0	1	0	1	human
231	A/Taiwan/11526/2008	H1N1	12/1/2008	Taiwan	HUMAN(Human)	0	1	0	1	0	1	0.0133	0.9867	0	1	0	1	0	1	0	1	0	1	0	1	0	1	human
232	A/Taiwan/70132/2008	H1N1	01/16/2008	Taiwan	HUMAN(Human)	0	1	0	1	0	1	0	1	0	1	0	1	0	1	0	1	0.025	0.975	0.0067	0.9933	0	1	human
233	A/Taiwan/70307/2007	H3N2	2/3/2007	Taiwan	HUMAN(Human)	0	1	0	1	0	1	0	1	0	1	0	1	0	1	0	1	0	1	0	1	0	1	human
234	A/Tennessee/UR06_0055/2007	H1N1	01/22/2007	USA	HUMAN(Human)	0	1	0	1	0	1	0.0133	0.9867	0	1	0	1	0	1	0	1	0	1	0	1	0	1	human
235	A/Texas/96/2014	H3N2	12/26/2014	USA	HUMAN(Human)	0	1	0	1	0	1	0.0067	0.9933	0	1	0	1	0.01	0.99	0	1	0	1	0.04	0.96	0	1	human
236	A/Texas/JMM_26/2012	H3N2	11/26/2012	USA	HUMAN(Human)	0	1	0	1	0	1	0	1	0	1	0	1	0	1	0	1	0	1	0	1	0	1	human
237	A/Texas/JMM_27/2012	H3N2	11/28/2012	USA	HUMAN(Human)	0	1	0	1	0	1	0	1	0	1	0	1	0	1	0	1	0	1	0	1	0	1	human
238	A/Texas/UR06_0420/2007	H1N1	02/26/2007	USA	HUMAN(Human)	0	1	0	1	0	1	0.0333	0.9667	0	1	0	1	0.09	0.91	0	1	0	1	0.0333	0.9667	0	1	human
239	A/Virginia/UR06_0117/2007	H1N1	01/30/2007	USA	HUMAN(Human)	0	1	0	1	0	1	0	1	0	1	0	1	0	1	0	1	0	1	0	1	0	1	human
240	A/Virginia/UR06_0164/2007	H1N1	2/5/2007	USA	HUMAN(Human)	0	1	0	1	0	1	0	1	0	1	0	1	0	1	0	1	0	1	0	1	0	1	human
241	A/Virginia/UR06_0594/2007	H1N1	03/13/2007	USA	HUMAN(Human)	0	1	0	1	0	1	0.1267	0.8733	0	1	0	1	0	1	0	1	0	1	0	1	0	1	human
242	A/Waikato/68/2004	H3N2	10/2/2004	New_Zealand	HUMAN(Human)	0	1	0	1	0	1	0	1	0	1	0	1	0	1	0	1	0	1	0	1	0	1	human
243	A/Waikato/70/2004	H3N2	10/7/2004	New_Zealand	HUMAN(Human)	0	1	0	1	0	1	0	1	0	1	0	1	0.01	0.99	0	1	0	1	0	1	0	1	human
244	A/Wellington/30/2000	H3N2	11/25/2000	New_Zealand	HUMAN(Human)	0	1	0	1	0	1	0	1	0	1	0	1	0	1	0	1	0	1	0	1	0	1	human
245	A/Wellington/34/2003	H3N2	06/30/2003	New_Zealand	HUMAN(Human)	0	1	0	1	0	1	0	1	0	1	0	1	0	1	0	1	0	1	0	1	0	1	human
246	A/Western_Australia/31/2002	H3N2	08/26/2002	Australia	HUMAN(Human)	0	1	0	1	0	1	0	1	0	1	0	1	0	1	0	1	0	1	0	1	0	1	human
247	A/Wisconsin/22/2015	H3N2	02/27/2015	USA	HUMAN(Human)	0	1	0	1	0	1	0.0267	0.9733	0	1	0	1	0	1	0	1	0	1	0.0067	0.9933	0	1	human
248	A/Yangon/M195/2008	H1N1	Aug-08	Myanmar	HUMAN(Human)	0.4267	0.5733	0	1	0	1	0	1	0	1	0	1	0	1	0	1	0.025	0.975	0	1	0	1	human
249	A/Hong_Kong/H090_671_V10/2009	H3N2	7/6/2009	Hong_Kong	HUMAN(Human)	0	1	0	1	0	1	0	1	0	1	0	1	0	1	0	1	0	1	0	1	0	1	human
250	A/New_York/3305/2009	mixed	5/5/2009	USA	HUMAN(Human)	0.1667	0.8333	0	1	0	1	0	1	0	1	0	1	0	1	0	1	0	1	0	1	0	1	human
251	A/Singapore/H2011.140C/2011	H3N2	02/20/2011	Singapore	HUMAN(Human)	0	1	0	1	0	1	0	1	0	1	0	1	0	1	0	1	0	1	0.02	0.98	0	1	human
252	A/Singapore/H2011.504C/2011	H3N2	7/3/2011	Singapore	HUMAN(Human)	0	1	0	1	0	1	0	1	0	1	0	1	0	1	0	1	0	1	0	1	0	1	human
253	A/Anhui/DEWH72_01/2013	H7N9	2013	China	HUMAN(Human)	0.3267	0.6733	0.8273	0.1727	0.4143	0.5857	0.2467	0.7533	0.725	0.275	0.1	0.9	0.99	0.01	0.0667	0.9333	0.05	0.95	0.26	0.74	0	1	zoonotic
254	A/Anhui/DEWH72_02/2013	H7N9	2013	China	HUMAN(Human)	0.2667	0.7333	0.8273	0.1727	0.4143	0.5857	0.18	0.82	0.725	0.275	0.1	0.9	0.99	0.01	0.0667	0.9333	0.05	0.95	0.26	0.74	0	1	zoonotic
255	A/Anhui/DEWH72_03/2013	H7N9	2013	China	HUMAN(Human)	0.4467	0.5533	0.8273	0.1727	0.4143	0.5857	0.2467	0.7533	0.725	0.275	0.42	0.58	0.9	0.1	0.0667	0.9333	0.775	0.225	0.26	0.74	0	1	zoonotic
256	A/Anhui/DEWH72_04/2013	H7N9	2013	China	HUMAN(Human)	0.4467	0.5533	0.8273	0.1727	0.4143	0.5857	0.2467	0.7533	0.725	0.275	0.1	0.9	0.99	0.01	0.0667	0.9333	0.05	0.95	0.26	0.74	0.125	0.875	zoonotic
257	A/Anhui/DEWH72_05/2013	H7N9	2013	China	HUMAN(Human)	0.4467	0.5533	0.8273	0.1727	0.4143	0.5857	0.2467	0.7533	0.725	0.275	0.1	0.9	0.99	0.01	0.0667	0.9333	0.05	0.95	0.26	0.74	0	1	zoonotic
258	A/Anhui/DEWH72_06/2013	H7N9	2013	China	HUMAN(Human)	0.7667	0.2333	0.8273	0.1727	0.4143	0.5857	0.18	0.82	0.725	0.275	0.1	0.9	0.99	0.01	0.0667	0.9333	0.05	0.95	0.26	0.74	0	1	zoonotic
259	A/Anhui/DEWH72_07/2013	H7N9	2013	China	HUMAN(Human)	0.4467	0.5533	0.8273	0.1727	0.4143	0.5857	0.18	0.82	0.725	0.275	0.1	0.9	0.99	0.01	0.4333	0.5667	0.05	0.95	0.26	0.74	0	1	zoonotic
260	A/Anhui/DEWH72_08/2013	H7N9	2013	China	HUMAN(Human)	0.4467	0.5533	0.8273	0.1727	0.4143	0.5857	0.2467	0.7533	0.725	0.275	0.1	0.9	0.99	0.01	0.0667	0.9333	0.775	0.225	0.26	0.74	0	1	zoonotic
261	A/Anhui/DEWH72_09/2013	H7N9	2013	China	HUMAN(Human)	0.4467	0.5533	0.8273	0.1727	0.4143	0.5857	0.2467	0.7533	0.725	0.275	0.1	0.9	0.99	0.01	0.0667	0.9333	0.775	0.225	0.26	0.74	0	1	zoonotic
262	A/Bangladesh/207095/2008	H5N1	Feb-08	Bangladesh	HUMAN(Human)	0.3733	0.6267	0.4727	0.5273	0.7571	0.2429	0.9333	0.0667	0.4583	0.5417	0.4	0.6	0.86	0.14	0.3	0.7	0.325	0.675	0.8267	0.1733	0.85	0.15	zoonotic
263	A/Bangladesh/3233/2011	H5N1	3/9/2011	Bangladesh	HUMAN(Human)	0.4067	0.5933	0.4727	0.5273	0.3571	0.6429	0.9267	0.0733	0.3583	0.6417	1	0	0.36	0.64	0.95	0.05	0.2	0.8	0.2733	0.7267	0.3	0.7	zoonotic
264	A/Beijing/1/2013	H7N9	04/16/2013	China	HUMAN(Human)	0.2667	0.7333	0.8273	0.1727	0.4143	0.5857	0.3533	0.6467	0.8375	0.1625	0.38	0.62	0.95	0.05	0.6	0.4	0.05	0.95	0.26	0.74	0.975	0.025	zoonotic
265	A/Beijing/2/2013	H7N9	04/16/2013	China	HUMAN(Human)	0.2667	0.7333	0.8273	0.1727	0.4143	0.5857	0.2467	0.7533	0.725	0.275	0.26	0.74	0.99	0.01	0.1	0.9	0.05	0.95	0.26	0.74	0	1	zoonotic
266	A/Beijing/3/2013	H7N9	04/16/2013	China	HUMAN(Human)	0.54	0.46	0.8273	0.1727	0.4143	0.5857	0.5333	0.4667	0.725	0.275	0.4	0.6	0.95	0.05	0.25	0.75	0.05	0.95	0.26	0.74	0.925	0.075	zoonotic
267	A/Cambodia/U0417030/2010	H5N1	04/18/2010	Cambodia	HUMAN(Human)	0.3467	0.6533	0.6786	0.3214	0.3357	0.6643	0.3133	0.6867	0.775	0.225	0.12	0.88	0.91	0.09	0.7667	0.2333	0.8	0.2	0.3	0.7	0.8	0.2	zoonotic
268	A/Cambodia/V0203306/2011	H5N1	2/3/2011	Cambodia	HUMAN(Human)	0.26	0.74	0.8273	0.1727	0.5857	0.4143	0.38	0.62	0.8	0.2	0.08	0.92	0.99	0.01	0.9167	0.0833	0.825	0.175	0.1	0.9	0.525	0.475	zoonotic
269	A/Cambodia/V0401301/2011	H5N1	03/31/2011	Cambodia	HUMAN(Human)	0.1733	0.8267	0.8273	0.1727	0.5929	0.4071	0.32	0.68	0.75	0.25	0.88	0.12	1	0	0.8333	0.1667	0.675	0.325	0.32	0.68	0.775	0.225	zoonotic
270	A/Cambodia/W0112303/2012	H5N1	1/10/2012	Cambodia	HUMAN(Human)	0.9067	0.0933	0.6786	0.3214	0.2429	0.7571	0.3067	0.6933	0.925	0.075	0.32	0.68	0.99	0.01	0.3333	0.6667	0.95	0.05	0.2333	0.7667	0.325	0.675	zoonotic
271	A/Cambodia/W0329318/2012	H5N1	03/29/2012	Cambodia	HUMAN(Human)	0.9067	0.0933	0.6786	0.3214	0.7143	0.2857	0.8	0.2	0.775	0.225	0.32	0.68	0.87	0.13	0.6833	0.3167	0.95	0.05	0.16	0.84	1	0	zoonotic
272	A/Cambodia/W0526301/2012	H5N1	05/25/2012	Cambodia	HUMAN(Human)	0.8267	0.1733	0.6786	0.3214	0.3357	0.6643	0.78	0.22	0.925	0.075	0.06	0.94	0.96	0.04	0.7	0.3	0.675	0.325	0.6867	0.3133	0.75	0.25	zoonotic
273	A/Cambodia/X0123311/2013	H5N1	1/9/2013	Cambodia	HUMAN(Human)	0.8	0.2	0.6786	0.3214	1	0	0.84	0.16	0.5249	0.4751	0.96	0.04	0.83	0.17	0.9667	0.0333	0.9	0.1	0.6933	0.3067	0.7	0.3	zoonotic
274	A/Cambodia/X0123312/2013	H5N1	01/23/2013	Cambodia	HUMAN(Human)	0.7733	0.2267	0.3645	0.6355	0.9643	0.0357	0.84	0.16	0.65	0.35	0.96	0.04	0.89	0.11	0.9667	0.0333	0.9	0.1	0.6933	0.3067	0.6	0.4	zoonotic
275	A/Cambodia/X0125302/2013	H5N1	01/25/2013	Cambodia	HUMAN(Human)	0.8533	0.1467	0.3645	0.6355	0.9643	0.0357	0.7533	0.2467	0.5249	0.4751	0.94	0.06	0.84	0.16	0.9667	0.0333	0.9	0.1	0.6933	0.3067	0.65	0.35	zoonotic
276	A/Cambodia/X0207301/2013	H5N1	2/6/2013	Cambodia	HUMAN(Human)	0.8	0.2	0.3645	0.6355	0.9643	0.0357	0.7067	0.2933	0.5249	0.4751	0.96	0.04	0.83	0.17	0.95	0.05	0.9	0.1	0.6933	0.3067	0.85	0.15	zoonotic
277	A/Cambodia/X0212301/2013	H5N1	2/11/2013	Cambodia	HUMAN(Human)	0.7667	0.2333	0.3645	0.6355	0.9643	0.0357	0.7467	0.2533	0.5249	0.4751	0.96	0.04	0.83	0.17	1	0	0.9	0.1	0.6933	0.3067	0.5	0.5	zoonotic
278	A/Cambodia/X0817302/2013	H5N1	08/16/2013	Cambodia	HUMAN(Human)	0.8067	0.1933	0.3645	0.6355	0.9643	0.0357	0.5333	0.4667	1	0	0.98	0.02	0.83	0.17	0.9667	0.0333	0.775	0.225	0.7933	0.2067	0.85	0.15	zoonotic
279	A/Cambodia/X0828324/2013	H5N1	02/28/2013	Cambodia	HUMAN(Human)	0.7733	0.2267	0.3645	0.6355	0.9643	0.0357	0.7467	0.2533	0.5249	0.4751	0.96	0.04	0.83	0.17	0.9	0.1	0.875	0.125	0.7	0.3	0.8	0.2	zoonotic
280	A/Cambodia/X1024307/2013	H5N1	10/22/2013	Cambodia	HUMAN(Human)	0.6867	0.3133	0.3645	0.6355	0.9071	0.0929	0.7133	0.2867	1	0	0.86	0.14	0.96	0.04	0.9667	0.0333	0.725	0.275	0.7867	0.2133	0.875	0.125	zoonotic
281	A/Canada/rv504/2004	H7N3	5/11/2004	Canada	HUMAN(Human)	1	0	1	0	1	0	1	0	1	0	1	0	1	0	1	0	0.975	0.025	0.3933	0.6067	0.425	0.575	zoonotic
282	A/Changsha/1/2013	H7N9	03/22/2013	China	HUMAN(Human)	0.2667	0.7333	0.3	0.7	0.4143	0.5857	0.2467	0.7533	0.8833	0.1167	0.1	0.9	0.99	0.01	0.2833	0.7167	1	0	0.9533	0.0467	0.825	0.175	zoonotic
283	A/Changsha/2/2013	H7N9	04/29/2013	China	HUMAN(Human)	0.2667	0.7333	0.3	0.7	0.4143	0.5857	0.2467	0.7533	0.5521	0.4479	0.2	0.8	0.99	0.01	0.2667	0.7333	1	0	0.9533	0.0467	0.2	0.8	zoonotic
284	A/Egypt/902782/2006	H5N1	2006	Egypt	HUMAN(Human)	0.8733	0.1267	0.8636	0.1364	0.5143	0.4857	0.7067	0.2933	0.975	0.025	0.96	0.04	0.82	0.18	0.3667	0.6333	0.9	0.1	0.9867	0.0133	0.825	0.175	zoonotic
285	A/Guangdong/1/2013	H7N9	8/10/2013	China	HUMAN(Human)	0.1533	0.8467	0.8273	0.1727	0.4143	0.5857	0.2467	0.7533	0.45	0.55	0.34	0.66	0.99	0.01	0.3333	0.6667	0.225	0.775	0.9933	0.0067	0.325	0.675	zoonotic
286	A/Hubei/1/2010	H5N1	05/21/2010	China	HUMAN(Human)	0.3933	0.6067	0.3	0.7	0.9643	0.0357	0.3533	0.6467	0.5249	0.4751	0.38	0.62	0.42	0.58	1	0	0.225	0.775	0.34	0.66	0.425	0.575	zoonotic
287	A/Huizhou/01/2013	H7N9	8/8/2013	China	HUMAN(Human)	0.1533	0.8467	0.8273	0.1727	0.4143	0.5857	0.2467	0.7533	0.3	0.7	0.34	0.66	0.99	0.01	0.3333	0.6667	0.225	0.775	0.9933	0.0067	0.325	0.675	zoonotic
288	A/Indonesia/160H/2005	H5N1	11/8/2005	Indonesia	HUMAN(Human)	0.16	0.84	0.9152	0.0848	0.5071	0.4929	0	1	1	0	0	1	0.94	0.06	0.6833	0.3167	0.3	0.7	0.5733	0.4267	0.2	0.8	zoonotic
289	A/Indonesia/239H/2005	H5N1	2005	Indonesia	HUMAN(Human)	0.8267	0.1733	0.1545	0.8455	0.1286	0.8714	0.8733	0.1267	0.875	0.125	0.02	0.98	0.26	0.74	0.55	0.45	0.2083	0.7917	0.1267	0.8733	0.325	0.675	zoonotic
290	A/Indonesia/292H/2006	H5N1	2006	Indonesia	HUMAN(Human)	0.6267	0.3733	0.1545	0.8455	0.2571	0.7429	0	1	0.025	0.975	0.6	0.4	0.6	0.4	0	1	0.2083	0.7917	0.1267	0.8733	0.025	0.975	zoonotic
291	A/Indonesia/298H/2006	H5N1	2/3/2006	Indonesia	HUMAN(Human)	0.7467	0.2533	0.8273	0.1727	0.2071	0.7929	0.8267	0.1733	0.75	0.25	0	1	0.94	0.06	0.1333	0.8667	0.25	0.75	0.3467	0.6533	0.825	0.175	zoonotic
292	A/Indonesia/341H/2006	H5N1	02/21/2006	Indonesia	HUMAN(Human)	0.7067	0.2933	0.8273	0.1727	0.9929	0.0071	0.6133	0.3867	0.8	0.2	0.16	0.84	0.34	0.66	0.55	0.45	0.925	0.075	0.2333	0.7667	0.125	0.875	zoonotic
293	A/Indonesia/534H/2006	H5N1	5/9/2006	Indonesia	HUMAN(Human)	0.8867	0.1133	0.5577	0.4423	0.9357	0.0643	0.7267	0.2733	1	0	0.32	0.68	0.29	0.71	0.3667	0.6333	0.9	0.1	0.3867	0.6133	0.925	0.075	zoonotic
294	A/Indonesia/535H/2006	H5N1	5/10/2006	Indonesia	HUMAN(Human)	0.6333	0.3667	0.5577	0.4423	0.8286	0.1714	0.66	0.34	0.95	0.05	0.32	0.68	0.29	0.71	0.2833	0.7167	0.7917	0.2083	0.3867	0.6133	0.325	0.675	zoonotic
295	A/Indonesia/538H/2006	H5N1	5/9/2006	Indonesia	HUMAN(Human)	0.0867	0.9133	0.5577	0.4423	0.9357	0.0643	0.7267	0.2733	0.925	0.075	0.32	0.68	0.29	0.71	0.3667	0.6333	0.85	0.15	0.3867	0.6133	0.925	0.075	zoonotic
296	A/Indonesia/560H/2006	H5N1	05/20/2006	Indonesia	HUMAN(Human)	0.8733	0.1267	0.5577	0.4423	0.1857	0.8143	0.38	0.62	0.7	0.3	0.32	0.68	0.29	0.71	0.7333	0.2667	0.875	0.125	0.3867	0.6133	0.8	0.2	zoonotic
297	A/Indonesia/567H/2006	H5N1	05/29/2006	Indonesia	HUMAN(Human)	0.7667	0.2333	0.1545	0.8455	0.1286	0.8714	0.1667	0.8333	0.725	0.275	0.02	0.98	0.26	0.74	0.45	0.55	0.725	0.275	0.1267	0.8733	0.525	0.475	zoonotic
298	A/Indonesia/6/2005	H5N1	2005	Indonesia	HUMAN(Human)	0.8	0.2	0.1545	0.8455	0.5786	0.4214	0.4133	0.5867	0.575	0.425	0.3	0.7	0.94	0.06	0.8167	0.1833	0.9	0.1	0.1267	0.8733	0.6	0.4	zoonotic
299	A/Indonesia/604H/2006	H5N1	7/6/2006	Indonesia	HUMAN(Human)	0.6933	0.3067	0.1455	0.8545	0.3571	0.6429	0.6883	0.3117	0	1	0.02	0.98	0.26	0.74	0.2333	0.7667	0.175	0.825	0.1267	0.8733	0.8	0.2	zoonotic
300	A/Indonesia/CDC1031/2007	H5N1	1/5/2007	Indonesia	HUMAN(Human)	0.8267	0.1733	0.1545	0.8455	0.1786	0.8214	0.0467	0.9533	0	1	0.02	0.98	0.26	0.74	0.5333	0.4667	0.625	0.375	0.1267	0.8733	0.475	0.525	zoonotic
301	A/Indonesia/CDC1031T2/2007	H5N1	1/6/2007	Indonesia	HUMAN(Human)	0.8267	0.1733	0.1545	0.8455	0.1786	0.8214	0.0467	0.9533	0	1	0.02	0.98	0.26	0.74	0.0333	0.9667	0.45	0.55	0.1267	0.8733	0.525	0.475	zoonotic
302	A/Indonesia/CDC1032N/2007	H5N1	1/7/2007	Indonesia	HUMAN(Human)	0.7733	0.2267	0.0727	0.9273	0.1786	0.8214	0.08	0.92	0.2	0.8	0.3	0.7	0.26	0.74	0.1667	0.8333	0.475	0.525	0.7333	0.2667	0.55	0.45	zoonotic
303	A/Indonesia/CDC1032T/2007	H5N1	1/7/2007	Indonesia	HUMAN(Human)	0.76	0.24	0.0727	0.9273	0.1786	0.8214	0.08	0.92	0.2	0.8	0.3	0.7	0.26	0.74	0.1667	0.8333	0.475	0.525	0.7333	0.2667	0.55	0.45	zoonotic
304	A/Indonesia/CDC1046/2007	H5N1	1/11/2007	Indonesia	HUMAN(Human)	0.1067	0.8933	0.1545	0.8455	0.3714	0.6286	0.08	0.92	0	1	0.04	0.96	0.26	0.74	0.05	0.95	0.475	0.525	0.7333	0.2667	0.625	0.375	zoonotic
305	A/Indonesia/CDC1047S/2007	H5N1	1/12/2007	Indonesia	HUMAN(Human)	0.0533	0.9467	0.1545	0.8455	0.3714	0.6286	0.08	0.92	0	1	0.04	0.96	0.26	0.74	0.05	0.95	0.675	0.325	0.1267	0.8733	0.475	0.525	zoonotic
306	A/Indonesia/CDC287E/2005	H5N1	12/13/2005	Indonesia	HUMAN(Human)	0.84	0.16	0.1545	0.8455	0.1286	0.8714	0.7067	0.2933	0.125	0.875	0.02	0.98	0.26	0.74	0	1	0.2083	0.7917	0.1267	0.8733	0.025	0.975	zoonotic
307	A/Indonesia/CDC292T/2005	H5N1	12/15/2005	Indonesia	HUMAN(Human)	0.8333	0.1667	0.1545	0.8455	0.2714	0.7286	0.78	0.22	0	1	0	1	0.94	0.06	0.0667	0.9333	0.2083	0.7917	0.1267	0.8733	0.2	0.8	zoonotic
308	A/Indonesia/CDC326/2006	H5N1	01/15/2006	Indonesia	HUMAN(Human)	0.8333	0.1667	0.1545	0.8455	0.2571	0.7429	0.7067	0.2933	0.025	0.975	0.26	0.74	0.26	0.74	0	1	0.5	0.5	0.14	0.86	0.275	0.725	zoonotic
309	A/Indonesia/CDC326N/2006	H5N1	01/17/2006	Indonesia	HUMAN(Human)	0.8333	0.1667	0.1545	0.8455	0.2571	0.7429	0.7067	0.2933	0.025	0.975	0.26	0.74	0.26	0.74	0	1	0.5	0.5	0.14	0.86	0.05	0.95	zoonotic
310	A/Indonesia/CDC326T/2006	H5N1	01/16/2006	Indonesia	HUMAN(Human)	0.8333	0.1667	0.1545	0.8455	0.2571	0.7429	0.7067	0.2933	0.025	0.975	0.26	0.74	0.26	0.74	0	1	0.5	0.5	0.14	0.86	0.275	0.725	zoonotic
311	A/Indonesia/CDC329/2006	H5N1	01/14/2006	Indonesia	HUMAN(Human)	0.8533	0.1467	0.1364	0.8636	0.2571	0.7429	0.7067	0.2933	0.025	0.975	0	1	0.26	0.74	0	1	0.15	0.85	0.1267	0.8733	0.025	0.975	zoonotic
312	A/Indonesia/CDC357/2006	H5N1	01/30/2006	Indonesia	HUMAN(Human)	0.8133	0.1867	0.1545	0.8455	0.2786	0.7214	0.7067	0.2933	0.075	0.925	0.2	0.8	0.26	0.74	0	1	0.2083	0.7917	0.1267	0.8733	0.275	0.725	zoonotic
313	A/Indonesia/CDC370/2006	H5N1	2/10/2006	Indonesia	HUMAN(Human)	0.8067	0.1933	0.8273	0.1727	0.9929	0.0071	0.7133	0.2867	0	1	0.02	0.98	0.94	0.06	0.1	0.9	0.175	0.825	0.28	0.72	0.075	0.925	zoonotic
314	A/Indonesia/CDC390/2006	H5N1	02/20/2006	Indonesia	HUMAN(Human)	0.8067	0.1933	0.8273	0.1727	0.9929	0.0071	0.7	0.3	0.325	0.675	0.16	0.84	0.34	0.66	0.3	0.7	0.9	0.1	0.2333	0.7667	0.075	0.925	zoonotic
315	A/Indonesia/CDC523/2006	H5N1	03/23/2006	Indonesia	HUMAN(Human)	0.0267	0.9733	0.1545	0.8455	0.1286	0.8714	0.1533	0.8467	0	1	0.02	0.98	0.26	0.74	0.0167	0.9833	0.2083	0.7917	0.1267	0.8733	0.025	0.975	zoonotic
316	A/Indonesia/CDC523E/2006	H5N1	03/23/2006	Indonesia	HUMAN(Human)	0.8267	0.1733	0.1545	0.8455	0.1286	0.8714	0.1533	0.8467	0	1	0.02	0.98	0.26	0.74	0.0167	0.9833	0.2083	0.7917	0.1267	0.8733	0.025	0.975	zoonotic
317	A/Indonesia/CDC523T/2006	H5N1	03/23/2006	Indonesia	HUMAN(Human)	0.8267	0.1733	0.5364	0.4636	0.7643	0.2357	0.1533	0.8467	0	1	0.02	0.98	0.26	0.74	0.0167	0.9833	0.2083	0.7917	0.1267	0.8733	0.025	0.975	zoonotic
318	A/Indonesia/CDC582/2006	H5N1	04/26/2006	Indonesia	HUMAN(Human)	0.86	0.14	0.1545	0.8455	0.1286	0.8714	0.1533	0.8467	0	1	0.24	0.76	0.26	0.74	0.1	0.9	0.3	0.7	0.1267	0.8733	0	1	zoonotic
319	A/Indonesia/CDC594/2006	H5N1	5/9/2006	Indonesia	HUMAN(Human)	0.0867	0.9133	0.5577	0.4423	0.9357	0.0643	0.3267	0.6733	0.95	0.05	0.32	0.68	0.29	0.71	0.3667	0.6333	0.9042	0.0958	0.3867	0.6133	0.925	0.075	zoonotic
320	A/Indonesia/CDC595/2006	H5N1	5/9/2006	Indonesia	HUMAN(Human)	0.0867	0.9133	0.5577	0.4423	0.9357	0.0643	0.3267	0.6733	0.95	0.05	0.32	0.68	0.29	0.71	0.3667	0.6333	0.9042	0.0958	0.3867	0.6133	0.925	0.075	zoonotic
321	A/Indonesia/CDC597/2006	H5N1	5/10/2006	Indonesia	HUMAN(Human)	0.0867	0.9133	0.5577	0.4423	0.9357	0.0643	0.3267	0.6733	0.95	0.05	0.32	0.68	0.29	0.71	0.3667	0.6333	0.9042	0.0958	0.3867	0.6133	0.875	0.125	zoonotic
322	A/Indonesia/CDC599/2006	H5N1	5/11/2006	Indonesia	HUMAN(Human)	0.8867	0.1133	0.5577	0.4423	0.9357	0.0643	0.3267	0.6733	0.2	0.8	0.32	0.68	0.29	0.71	0.3667	0.6333	0.9042	0.0958	0.3867	0.6133	0.925	0.075	zoonotic
323	A/Indonesia/CDC610/2006	H5N1	5/11/2006	Indonesia	HUMAN(Human)	0.84	0.16	0.1545	0.8455	0.2571	0.7429	0.1067	0.8933	0	1	0	1	0.26	0.74	0.05	0.95	0.2083	0.7917	0.1267	0.8733	0.125	0.875	zoonotic
324	A/Indonesia/CDC623E/2006	H5N1	05/19/2006	Indonesia	HUMAN(Human)	0.78	0.22	0.8273	0.1727	0.9929	0.0071	0.1267	0.8733	0	1	0.26	0.74	0.43	0.57	0.0167	0.9833	0.15	0.85	0.26	0.74	0.25	0.75	zoonotic
325	A/Indonesia/CDC625L/2006	H5N1	05/22/2006	Indonesia	HUMAN(Human)	0.0733	0.9267	0.5577	0.4423	0.9357	0.0643	0.3267	0.6733	0.95	0.05	0.32	0.68	0.29	0.71	0.3667	0.6333	0.9042	0.0958	0.3867	0.6133	0.925	0.075	zoonotic
326	A/Indonesia/CDC634P/2006	H5N1	05/23/2006	Indonesia	HUMAN(Human)	0.8533	0.1467	0.1545	0.8455	0.1286	0.8714	0.395	0.605	0	1	0.02	0.98	0.26	0.74	0.0667	0.9333	0.725	0.275	0.1267	0.8733	0	1	zoonotic
327	A/Indonesia/CDC634T/2006	H5N1	05/23/2006	Indonesia	HUMAN(Human)	0.8533	0.1467	0.1545	0.8455	0.1286	0.8714	0.395	0.605	0	1	0.02	0.98	0.26	0.74	0.0667	0.9333	0.2083	0.7917	0.1267	0.8733	0	1	zoonotic
328	A/Indonesia/CDC669P/2006	H5N1	06/13/2006	Indonesia	HUMAN(Human)	0.0467	0.9533	0.1455	0.8545	0.2571	0.7429	0.0133	0.9867	0	1	0	1	0.26	0.74	0.0167	0.9833	0.3	0.7	0.1267	0.8733	0.175	0.825	zoonotic
329	A/Indonesia/CDC699/2006	H5N1	7/6/2006	Indonesia	HUMAN(Human)	0.1733	0.8267	0.1455	0.8545	0.1286	0.8714	0.1533	0.8467	0	1	0.02	0.98	0.26	0.74	0.2333	0.7667	0.25	0.75	0.1267	0.8733	0.2	0.8	zoonotic
330	A/Indonesia/CDC7/2005	H5N1	09/29/2005	Indonesia	HUMAN(Human)	0.86	0.14	0.8273	0.1727	0.8571	0.1429	0.6933	0.3067	1	0	0	1	0.94	0.06	0.45	0.55	0.3	0.7	0.5733	0.4267	0.325	0.675	zoonotic
331	A/Indonesia/CDC739/2006	H5N1	8/5/2006	Indonesia	HUMAN(Human)	0.1867	0.8133	0.1545	0.8455	0.2571	0.7429	0	1	0	1	0	1	0.26	0.74	0.0667	0.9333	0.275	0.725	0.1267	0.8733	0.275	0.725	zoonotic
332	A/Indonesia/CDC742/2006	H5N1	8/7/2006	Indonesia	HUMAN(Human)	0.8267	0.1733	0.6182	0.3818	0.6857	0.3143	0.2533	0.7467	0	1	0	1	0.26	0.74	0	1	0.3	0.7	0.1267	0.8733	0.025	0.975	zoonotic
333	A/Indonesia/CDC835/2006	H5N1	09/22/2006	Indonesia	HUMAN(Human)	0	1	0.1545	0.8455	0.4643	0.5357	0.1333	0.8667	0	1	0	1	0.26	0.74	0.1333	0.8667	0.1083	0.8917	0.2067	0.7933	0.075	0.925	zoonotic
334	A/Indonesia/CDC836/2006	H5N1	09/24/2006	Indonesia	HUMAN(Human)	0.1133	0.8867	0.1545	0.8455	0.2571	0.7429	0	1	0	1	0	1	0.26	0.74	0.05	0.95	0.175	0.825	0.0733	0.9267	0.025	0.975	zoonotic
335	A/Indonesia/CDC836T/2006	H5N1	09/24/2006	Indonesia	HUMAN(Human)	0.1133	0.8867	0.1545	0.8455	0.2571	0.7429	0	1	0	1	0	1	0.26	0.74	0.1167	0.8833	0.175	0.825	0.0733	0.9267	0.025	0.975	zoonotic
336	A/Indonesia/CDC938/2006	H5N1	11/10/2006	Indonesia	HUMAN(Human)	0.3	0.7	0.1545	0.8455	0.1143	0.8857	0.0533	0.9467	0.2	0.8	0.04	0.96	0.26	0.74	0.1333	0.8667	0.15	0.85	0.1267	0.8733	0.525	0.475	zoonotic
337	A/Indonesia/CDC940/2006	H5N1	11/12/2006	Indonesia	HUMAN(Human)	0.0467	0.9533	0.1545	0.8455	0.2571	0.7429	0.1933	0.8067	0	1	0	1	0.26	0.74	0.05	0.95	0.2	0.8	0.1533	0.8467	0.5625	0.4375	zoonotic
338	A/Indonesia/UT3006/2005	H5N1	2005	Indonesia	HUMAN(Human)	0.18	0.82	0.8273	0.1727	0.9929	0.0071	0	1	1	0	0	1	0.94	0.06	0.45	0.55	0.3	0.7	0.5733	0.4267	0.35	0.65	zoonotic
339	A/Jiangxi/IPB13a/2013	H10N8	12/19/2013	China	HUMAN(Human)	1	0	0.8273	0.1727	1	0	1	0	0.925	0.075	0.82	0.18	0.99	0.01	1	0	0.875	0.125	0.9467	0.0533	0.575	0.425	zoonotic
340	A/Jiangxi/IPB13b/2013	H10N8	12/17/2013	China	HUMAN(Human)	1	0	0.8273	0.1727	1	0	0.98	0.02	0.9	0.1	0.88	0.12	0.55	0.45	0.9833	0.0167	0.875	0.125	0.9467	0.0533	0.575	0.425	zoonotic
341	A/Jiangxi/IPB13c/2013	H10N8	12/20/2013	China	HUMAN(Human)	1	0	0.8273	0.1727	1	0	0.98	0.02	0.9	0.1	0.88	0.12	0.55	0.45	0.9833	0.0167	0.875	0.125	0.9467	0.0533	0.575	0.425	zoonotic
342	A/Lengshuitan/11197/2013	H9N2	11/20/2013	China	HUMAN(Human)	1	0	0.8273	0.1727	1	0	1	0	1	0	0.74	0.26	0.98	0.02	0.8833	0.1167	0.775	0.225	0.9267	0.0733	1	0	zoonotic
343	A/Mexico/InDRE7218/2012	H7N3	7/9/2012	Mexico	HUMAN(Human)	0.98	0.02	1	0	1	0	0.34	0.66	1	0	0.44	0.56	1	0	0.3	0.7	0.275	0.725	0.34	0.66	0.25	0.75	zoonotic
344	A/Nanjing/2/2013	H7N9	4/5/2013	China	HUMAN(Human)	0.22	0.78	0.8273	0.1727	1	0	0.14	0.86	0.725	0.275	0.22	0.78	0.32	0.68	0.1333	0.8667	0.05	0.95	0.2867	0.7133	0	1	zoonotic
345	A/Nanjing/4/2013	H7N9	4/7/2013	China	HUMAN(Human)	0.2667	0.7333	0.8273	0.1727	0.4143	0.5857	0.5533	0.4467	0.275	0.725	0.1	0.9	0.99	0.01	0.0667	0.9333	0.05	0.95	0.98	0.02	0	1	zoonotic
346	A/Nanjing/7/2013	H7N9	04/13/2013	China	HUMAN(Human)	0.0733	0.9267	0.8273	0.1727	0.4143	0.5857	0.12	0.88	0.725	0.275	0.1	0.9	0.99	0.01	0.0667	0.9333	0.05	0.95	0.26	0.74	0	1	zoonotic
347	A/Quzhou/1/2015	H7N9	04/25/2015	China	HUMAN(Human)	0.74	0.26	0.8273	0.1727	0.9571	0.0429	0.74	0.26	0.725	0.275	0.6	0.4	0.91	0.09	0.6667	0.3333	0.875	0.125	0.62	0.38	0.575	0.425	zoonotic
348	A/Shanghai/01/2014	H7N9	1/3/2014	China	HUMAN(Human)	0.2133	0.7867	0.9636	0.0364	1	0	0.5533	0.4467	0.9	0.1	0.34	0.66	0.99	0.01	0.0667	0.9333	0.05	0.95	0.26	0.74	0.525	0.475	zoonotic
349	A/Shanghai/02/2013	H7N9	3/5/2013	China	HUMAN(Human)	0.2667	0.7333	0.8273	0.1727	0.4143	0.5857	0.2733	0.7267	0.725	0.275	0.1	0.9	0.99	0.01	0.0667	0.9333	0.05	0.95	0.26	0.74	0.025	0.975	zoonotic
350	A/Shanghai/JS01/2013	H7N9	4/3/2013	China	HUMAN(Human)	0.9733	0.0267	0.8	0.2	0.9929	0.0071	1	0	0.7	0.3	0.68	0.32	0.99	0.01	0.9167	0.0833	0.7	0.3	0.9467	0.0533	1	0	zoonotic
351	A/Shanghai/MH01/2013	H7N9	04/17/2013	China	HUMAN(Human)	0.2667	0.7333	0.8273	0.1727	0.4143	0.5857	0.2467	0.7533	0.525	0.475	0.1	0.9	0.99	0.01	0.0667	0.9333	0.05	0.95	0.26	0.74	0.825	0.175	zoonotic
352	A/Shenzhen/SP_W1/2014	H7N9	01/14/2014	China	HUMAN(Human)	0.2467	0.7533	0.8273	0.1727	0.7143	0.2857	0.6533	0.3467	0.45	0.55	0.34	0.66	1	0	0.65	0.35	0.175	0.825	0.96	0.04	0.675	0.325	zoonotic
353	A/Shenzhen/SP_Z93/2014	H7N9	1/11/2014	China	HUMAN(Human)	0.48	0.52	0.8273	0.1727	0.7143	0.2857	0.6	0.4	0.925	0.075	0.34	0.66	0.99	0.01	0.0667	0.9333	0.6	0.4	0.9933	0.0067	0.45	0.55	zoonotic
354	A/Shenzhen/SP118/2014	H7N9	03/18/2014	China	HUMAN(Human)	0.2133	0.7867	0.9636	0.0364	1	0	0.2467	0.7533	0.9	0.1	0.16	0.84	0.99	0.01	1	0	0.05	0.95	0.26	0.74	0.8	0.2	zoonotic
355	A/Shenzhen/SP126/2014	H7N9	03/23/2014	China	HUMAN(Human)	0.5133	0.4867	0.8273	0.1727	0.4643	0.5357	0.6333	0.3667	0.6	0.4	0.34	0.66	0.72	0.28	0.9333	0.0667	0.85	0.15	0.8133	0.1867	0.625	0.375	zoonotic
356	A/Shenzhen/SP139/2014	H7N9	4/2/2014	China	HUMAN(Human)	0.6533	0.3467	0.8273	0.1727	0.4143	0.5857	0.6333	0.3667	0.5375	0.4625	0.34	0.66	0.72	0.28	0.8833	0.1167	0.85	0.15	0.8133	0.1867	0.825	0.175	zoonotic
357	A/Shenzhen/SP16/2014	H7N9	01/18/2014	China	HUMAN(Human)	0.1933	0.8067	0.8273	0.1727	0.4143	0.5857	0.2133	0.7867	0.6	0.4	0.34	0.66	0.99	0.01	0.0667	0.9333	0.175	0.825	0.9733	0.0267	0.975	0.025	zoonotic
358	A/Shenzhen/SP17/2014	H7N9	01/20/2014	China	HUMAN(Human)	0.2467	0.7533	1	0	0.9	0.1	0.2467	0.7533	0.925	0.075	0.34	0.66	0.99	0.01	0.7	0.3	0.625	0.375	0.9933	0.0067	0.45	0.55	zoonotic
359	A/Shenzhen/SP38/2014	H7N9	01/22/2014	China	HUMAN(Human)	0.72	0.28	0.9455	0.0545	0.4143	0.5857	0.5867	0.4133	0.8	0.2	0.34	0.66	0.99	0.01	0.75	0.25	0.275	0.725	0.9933	0.0067	0.725	0.275	zoonotic
360	A/Shenzhen/SP44/2014	H7N9	01/23/2014	China	HUMAN(Human)	0.4267	0.5733	0.9636	0.0364	0.7857	0.2143	0.6	0.4	0.925	0.075	0.34	0.66	0.99	0.01	1	0	0.85	0.15	0.9667	0.0333	0.95	0.05	zoonotic
361	A/Shenzhen/SP48/2014	H7N9	01/23/2014	China	HUMAN(Human)	0.74	0.26	0.8273	0.1727	0.4143	0.5857	0.6333	0.3667	0.6	0.4	0.66	0.34	0.99	0.01	0.9333	0.0667	0.175	0.825	0.9933	0.0067	0.325	0.675	zoonotic
362	A/Shenzhen/SP49/2014	H7N9	01/25/2014	China	HUMAN(Human)	0.48	0.52	0.8273	0.1727	0.4143	0.5857	0.6667	0.3333	0.725	0.275	0.34	0.66	0.99	0.01	0.0667	0.9333	0.175	0.825	0.9733	0.0267	0.7	0.3	zoonotic
363	A/Shenzhen/SP58/2014	H7N9	01/25/2014	China	HUMAN(Human)	0.5933	0.4067	0.9455	0.0545	0.4143	0.5857	0.74	0.26	0.825	0.175	0.92	0.08	0.99	0.01	0.5667	0.4333	0.4	0.6	0.98	0.02	0.45	0.55	zoonotic
364	A/Shenzhen/SP60/2014	H7N9	01/30/2014	China	HUMAN(Human)	0.2467	0.7533	0.9727	0.0273	0.4143	0.5857	0.6667	0.3333	0.825	0.175	0.34	0.66	0.99	0.01	0.9333	0.0667	0.275	0.725	0.9933	0.0067	0.975	0.025	zoonotic
365	A/Suzhou/3/2013	H7N9	4/9/2013	China	HUMAN(Human)	0.2667	0.7333	0.8273	0.1727	0.4143	0.5857	0.2467	0.7533	0.725	0.275	0.1	0.9	0.99	0.01	0.2	0.8	0.05	0.95	0.26	0.74	0.375	0.625	zoonotic
366	A/Suzhou/5/2013	H7N9	4/12/2013	China	HUMAN(Human)	0.1067	0.8933	0.8273	0.1727	0.4143	0.5857	0.2467	0.7533	0.2	0.8	0.1	0.9	0.99	0.01	0.0667	0.9333	0.05	0.95	0.26	0.74	0.075	0.925	zoonotic
367	A/Taiwan/S02076/2013	H7N9	04/22/2013	Taiwan	HUMAN(Human)	0.74	0.26	0.8273	0.1727	1	0	0.4667	0.5333	0.725	0.275	0.1	0.9	0.73	0.27	0.8667	0.1333	0.95	0.05	0.26	0.74	0.575	0.425	zoonotic
368	A/Taiwan/T02081/2013	H7N9	04/22/2013	Taiwan	HUMAN(Human)	0.7067	0.2933	0.7273	0.2727	0.6786	0.3214	0.7933	0.2067	0.85	0.15	0.64	0.36	0.73	0.27	0.7667	0.2333	0.925	0.075	0.26	0.74	0.875	0.125	zoonotic
369	A/Thailand/NBL1/2006	H5N1	8/10/2006	Thailand	HUMAN(Human)	0.2733	0.7267	1	0	0.7929	0.2071	0.2533	0.7467	0.5249	0.4751	0.98	0.02	0.97	0.03	0.3333	0.6667	0.925	0.075	0.3467	0.6533	0.6	0.4	zoonotic
370	A/Turkey/12/2006	H5N1	2006	Turkey	HUMAN(Human)	0.9067	0.0933	0.8636	0.1364	0.7452	0.2548	0.9	0.1	0.675	0.325	0.86	0.14	0.78	0.22	0.9167	0.0833	1	0	1	0	0.65	0.35	zoonotic
371	A/Turkey/651242/2006	H5N1	2006	Turkey	HUMAN(Human)	0.8933	0.1067	0.8636	0.1364	0.9119	0.0881	1	0	0.9	0.1	0.76	0.24	0.66	0.34	0.9833	0.0167	0.875	0.125	1	0	0.875	0.125	zoonotic
372	A/Wuxi/1/2013	H7N9	03/31/2013	China	HUMAN(Human)	0.1733	0.8267	0.8273	0.1727	0.4143	0.5857	0.1933	0.8067	0.725	0.275	0.32	0.68	0.28	0.72	0.0667	0.9333	0.05	0.95	0.26	0.74	0	1	zoonotic
373	A/Wuxi/2/2013	H7N9	03/31/2013	China	HUMAN(Human)	0.1467	0.8533	0.8273	0.1727	0.35	0.65	0.2467	0.7533	0.2	0.8	0.22	0.78	0.99	0.01	0.0667	0.9333	0.1	0.9	0.26	0.74	0.075	0.925	zoonotic
374	A/Wuxi/3/2013	H7N9	4/7/2013	China	HUMAN(Human)	0.06	0.94	0.8273	0.1727	0.4143	0.5857	0.2467	0.7533	0.725	0.275	0.08	0.92	0.99	0.01	0.0667	0.9333	0.025	0.975	0.26	0.74	0	1	zoonotic
375	A/Wuxi/4/2013	H7N9	4/7/2013	China	HUMAN(Human)	0.0733	0.9267	0.8273	0.1727	1	0	0.2467	0.7533	0.275	0.725	0.1	0.9	0.99	0.01	0.0667	0.9333	0.05	0.95	0.26	0.74	0	1	zoonotic
376	A/Yunnan/0127/2015	H5N6	2/6/2015	China	HUMAN(Human)	0.88	0.12	0.8636	0.1364	0.9929	0.0071	0.94	0.06	0.775	0.225	0.74	0.26	0.99	0.01	0.5167	0.4833	0.875	0.125	0.8	0.2	0.8	0.2	zoonotic
377	A/Zhenjiang/1/2013	H7N9	4/7/2013	China	HUMAN(Human)	0.3333	0.6667	0.8273	0.1727	1	0	0.14	0.86	0.275	0.725	0.22	0.78	0.32	0.68	0.0333	0.9667	0.05	0.95	0.2867	0.7133	0.55	0.45	zoonotic
