# Supplementary material for: Predicting Zoonotic Risk of Influenza A Viruses from Host Tropism Protein Signature Using Random Forest
Source: Int J Mol Sci. 2017 May 25;18(6):1135. doi: 10.3390/ijms18061135 (PMC5485959; doi:10.3390/ijms18061135)
Supplement: Supplementary file 1 [file ijms-18-01135-s001.zip › ijms-186989-supplementary/S2 dataset.csv]

Num	Strain name	Subtype	Collection date	Country	Host	HA-A	HA-H	M1-A	M1-H	M2-A	M2-H	NA-A	NA-H	NP-A	NP-H	NS1-A	NS1-H	NS2-A	NS2-H	PA-A	PA-H	PB1-A	PB1-H	PB1F2-A	PB1F2-H	PB2-A	PB2-H	Classification
1	A/American_black_duck/New_Brunswick/00328/2010	H1N1	8/8/2010	Canada	AVIAN(Avian)	1	0	1	0	1	0	1	0	1	0	1	0	1	0	1	0	1	0	1	0	0.975	0.025	avian
2	A/American_black_duck/New_Brunswick/00587/2010	H4N6	08/15/2010	Canada	AVIAN(American_Black_Duck)	1	0	1	0	1	0	1	0	1	0	1	0	1	0	1	0	1	0	1	0	1	0	avian
3	A/American_black_duck/New_Brunswick/03553/2009	H4N6	9/11/2009	Canada	AVIAN(American_Black_Duck)	1	0	1	0	1	0	1	0	1	0	1	0	1	0	1	0	1	0	0.9933	0.0067	1	0	avian
4	A/American_green_winged_teal/Interior_Alaska/10BM07000R0/2010	H4N6	07/31/2010	USA	AVIAN(Green_Winged_Teal)	1	0	1	0	1	0	1	0	1	0	1	0	1	0	1	0	1	0	1	0	1	0	avian
5	A/American_green_winged_teal/Interior_Alaska/4/2007	H3N8	9/7/2007	USA	AVIAN(Green_Winged_Teal)	1	0	1	0	1	0	0.8733	0.1267	1	0	1	0	1	0	1	0	1	0	0.9933	0.0067	1	0	avian
6	A/American_green_winged_teal/Interior_Alaska/7MP2225/2007	H3N8	09/16/2007	USA	AVIAN(Green_Winged_Teal)	1	0	1	0	1	0	1	0	1	0	1	0	1	0	1	0	1	0	1	0	1	0	avian
7	A/American_green_winged_teal/Interior_Alaska/9BM6225R0/2009	H10N7	2009	USA	AVIAN(Green_Winged_Teal)	1	0	1	0	1	0	1	0	1	0	1	0	1	0	1	0	1	0	1	0	1	0	avian
8	A/American_green_winged_teal/Ohio/13OS2070/2013	H6N7	09/21/2013	USA	AVIAN(American_Green_Winged_Teal)	1	0	1	0	1	0	1	0	1	0	1	0	1	0	1	0	1	0	0.9933	0.0067	1	0	avian
9	A/blue_goose/WI/711/1975	H5N2	1975	USA	AVIAN(Goose)	1	0	1	0	1	0	1	0	1	0	1	0	1	0	1	0	1	0	0.98	0.02	1	0	avian
10	A/chicken/Gaza/714/2006	H5N1	2006	Gaza_Strip	AVIAN(Chicken)	0.9733	0.0267	1	0	1	0	0.9933	0.0067	1	0	1	0	1	0	1	0	1	0	0.9267	0.0733	1	0	avian
11	A/chicken/Iowa/14399_4/2015	H5N2	04/30/2015	USA	AVIAN(Chicken)	0.88	0.12	0.9545	0.0455	0.88	0.12	1	0	1	0	0.84	0.16	0.84	0.16	0.9333	0.0667	0.975	0.025	1	0	0.85	0.15	avian
12	A/chicken/Jiangxi/13205/2014	H10N6	03/30/2014	China	AVIAN(Chicken)	1	0	0.8818	0.1182	1	0	0.9533	0.0467	0.925	0.075	0.74	0.26	0.9	0.1	0.9833	0.0167	0.925	0.075	0.9133	0.0867	0.95	0.05	avian
13	A/chicken/NY/21586_8/1999	H7N2	1999	USA	AVIAN(Chicken)	1	0	1	0	1	0	1	0	1	0	1	0	1	0	1	0	0.85	0.15	1	0	1	0	avian
14	A/duck/Yunnan/3136/2006	H6N2	Jun-06	China	AVIAN(Duck)	1	0	1	0	1	0	0.9933	0.0067	1	0	1	0	1	0	1	0	1	0	1	0	1	0	avian
15	A/FPV/Dutch/1927	H7N7	1927	United_Kingdom	AVIAN(Chicken)	0.9867	0.0133	0.9909	0.0091	0.9714	0.0286	0.9667	0.0333	1	0	1	0	1	0	0.95	0.05	0.975	0.025	0.94	0.06	0.9	0.1	avian
16	A/goose/Italy/296426/2003	H1N1	2003	Italy	AVIAN(Goose)	1	0	1	0	1	0	1	0	1	0	1	0	0.41	0.59	1	0	1	0	1	0	1	0	avian
17	A/green_winged_teal/New_Brunswick/02597/2007	H3N8	09/20/2007	Canada	AVIAN(Avian)	1	0	1	0	1	0	1	0	1	0	1	0	1	0	1	0	1	0	1	0	1	0	avian
18	A/mallard/Bavaria/185_26/2008	H1N1	09/22/2008	Germany	AVIAN(Mallard)	0.9933	0.0067	1	0	1	0	1	0	1	0	1	0	1	0	1	0	1	0	1	0	1	0	avian
19	A/mallard/California/2867/2012	H2N3	07/18/2012	USA	AVIAN(Mallard)	1	0	1	0	1	0	1	0	1	0	1	0	1	0	1	0	1	0	1	0	1	0	avian
20	A/mallard/Wisconsin/53/1981	H10N7	1981	USA	AVIAN(Mallard)	1	0	1	0	1	0	0.9933	0.0067	1	0	1	0	0.92	0.08	1	0	1	0	1	0	1	0	avian
21	A/mallard/Wisconsin/851/1982	H4N2	1982	USA	AVIAN(Mallard)	1	0	1	0	1	0	1	0	1	0	1	0	1	0	1	0	0.975	0.025	1	0	1	0	avian
22	A/mallard/Wisconsin/996/1982	H5N2	1982	USA	AVIAN(Mallard)	1	0	1	0	1	0	0.9933	0.0067	1	0	1	0	1	0	1	0	1	0	0.9933	0.0067	1	0	avian
23	A/muscovy_duck/Quang_Ninh/132/2013	H9N6	12/11/2013	Viet_Nam	AVIAN(Muscovy_Duck)	1	0	0.8909	0.1091	0.9714	0.0286	0.8467	0.1533	1	0	0.34	0.66	0.92	0.08	1	0	0.9	0.1	0.82	0.18	0.975	0.025	avian
24	A/northern_pintail/Interior_Alaska/7MP1822/2007	H3N8	9/5/2007	USA	AVIAN(Northern_Pintail)	1	0	1	0	1	0	0.9933	0.0067	1	0	1	0	1	0	1	0	1	0	0.84	0.16	1	0	avian
25	A/ostrich/South_Africa/N227/2004	H5N2	Aug-04	South_Africa	AVIAN(Ostrich)	0.8933	0.1067	1	0	1	0	0.9933	0.0067	1	0	0.96	0.04	1	0	0.9	0.1	0.975	0.025	0.9933	0.0067	0.925	0.075	avian
26	A/quail/New_York/63806_13/2005	H7N2	05/25/2005	USA	AVIAN(Quail)	1	0	1	0	0.9929	0.0071	1	0	1	0	1	0	1	0	1	0	1	0	0.9933	0.0067	1	0	avian
27	A/red_necked_grebe/Minnesota/AI10_2528/2010	H4N8	8/7/2010	USA	AVIAN(Grebe)	1	0	1	0	1	0	1	0	1	0	1	0	1	0	1	0	0.975	0.025	1	0	1	0	avian
28	A/ruddy_shelduck/Mongolia/894V/2009	H4N3	09/15/2009	Mongolia	AVIAN(Duck)	1	0	1	0	0.7214	0.2786	0.9133	0.0867	0.65	0.35	1	0	1	0	1	0	1	0	1	0	0.8	0.2	avian
29	A/ruddy_turnstone/DE/1450/2001	H10N7	2001	USA	AVIAN(Ruddy_Turnstone)	1	0	1	0	1	0	1	0	1	0	1	0	1	0	1	0	1	0	1	0	1	0	avian
30	A/ruddy_turnstone/DE/2731/1987	H9N1	05/27/1987	USA	AVIAN(Ruddy_Turnstone)	1	0	1	0	1	0	0.9867	0.0133	1	0	1	0	1	0	1	0	1	0	1	0	1	0	avian
31	A/shorebird/Delaware_Bay/296/2008	H4N6	05/16/2008	USA	AVIAN(Shorebird)	1	0	1	0	1	0	1	0	1	0	1	0	1	0	1	0	1	0	1	0	1	0	avian
32	A/whitefronted_goose/Netherlands/1/1999	H6N1	3/2/1999	Netherlands	AVIAN(Goose)	1	0	1	0	1	0	0.9733	0.0267	1	0	1	0	1	0	0.9833	0.0167	1	0	0.9933	0.0067	1	0	avian
33	A/mallard/Illinois/10OS3245/2010	mixed	10/29/2010	USA	AVIAN(Avian)	0.96	0.04	1	0	1	0	1	0	1	0	1	0	1	0	1	0	1	0	1	0	1	0	avian
34	A/mallard/Interior_Alaska/9BM8469R0/2009_mixed_	Mixed	2009	USA	AVIAN(Mallard)	1	0	1	0	1	0	1	0	1	0	1	0	1	0	1	0	1	0	1	0	1	0	avian
35	A/Auckland/601/2000	H3N2	9/11/2000	New_Zealand	HUMAN(Human)	0	1	0	1	0	1	0	1	0	1	0	1	0	1	0	1	0	1	0	1	0	1	human
36	A/Boston/YGA_00078/2013	H3N2	01/20/2013	USA	HUMAN(Human)	0	1	0	1	0	1	0	1	0	1	0	1	0	1	0	1	0	1	0	1	0	1	human
37	A/Boston/YGA_01026/2012	H3N2	12/23/2012	USA	HUMAN(Human)	0	1	0	1	0	1	0	1	0	1	0	1	0	1	0	1	0	1	0	1	0	1	human
38	A/Boston/YGA_01073/2012	H3N2	12/28/2012	USA	HUMAN(Human)	0	1	0	1	0	1	0	1	0	1	0	1	0	1	0	1	0	1	0	1	0	1	human
39	A/Boston/YGA_01140/2013	H3N2	1/3/2013	USA	HUMAN(Human)	0	1	0	1	0	1	0	1	0	1	0.02	0.98	0.03	0.97	0	1	0	1	0	1	0	1	human
40	A/California/VRDL134/2009	H1N1	04/27/2009	USA	HUMAN(Human)	0.0467	0.9533	0	1	0	1	0	1	0	1	0	1	0	1	0	1	0	1	0.0133	0.9867	0	1	human
41	A/California/VRDL373/2009	H3N2	04/27/2009	USA	HUMAN(Human)	0.0133	0.9867	0	1	0	1	0	1	0	1	0	1	0	1	0	1	0	1	0	1	0	1	human
42	A/Canterbury/15/2002	H3N2	5/3/2002	New_Zealand	HUMAN(Human)	0	1	0	1	0.05	0.95	0	1	0	1	0	1	0	1	0	1	0	1	0	1	0	1	human
43	A/Canterbury/66/2002	H3N2	06/28/2002	New_Zealand	HUMAN(Human)	0	1	0	1	0.05	0.95	0	1	0	1	0	1	0	1	0	1	0	1	0.02	0.98	0	1	human
44	A/Chicago/YGA_04006/2012	H3N2	11/27/2012	USA	HUMAN(Human)	0	1	0	1	0	1	0	1	0	1	0	1	0	1	0	1	0	1	0	1	0	1	human
45	A/Georgia/04/2014	H3N2	11/20/2014	USA	HUMAN(Human)	0	1	0	1	0	1	0	1	0	1	0	1	0.01	0.99	0	1	0	1	0.0067	0.9933	0	1	human
46	A/Managua/3408.02/2010	H3N2	6/7/2010	Nicaragua	HUMAN(Human)	0	1	0	1	0	1	0	1	0	1	0	1	0	1	0	1	0	1	0	1	0	1	human
47	A/Managua/3587.02/2010	H3N2	6/3/2010	Nicaragua	HUMAN(Human)	0	1	0	1	0	1	0	1	0	1	0	1	0	1	0	1	0	1	0	1	0	1	human
48	A/Minnesota/31/2014	H3N2	10/28/2014	USA	HUMAN(Human)	0.0133	0.9867	0	1	0	1	0.0133	0.9867	0	1	0	1	0	1	0	1	0	1	0.0333	0.9667	0	1	human
49	A/Nanchang/14/1996	H1N1	1996	China	HUMAN(Human)	0	1	0	1	0	1	0.0067	0.9933	0	1	0	1	0.01	0.99	0	1	0	1	0	1	0	1	human
50	A/New_Mexico/28/2014	H3N2	10/15/2014	USA	HUMAN(Human)	0	1	0	1	0	1	0.0067	0.9933	0	1	0	1	0	1	0	1	0	1	0.0333	0.9667	0	1	human
51	A/New_York/1134/2008	H3N2	01/28/2008	USA	HUMAN(Human)	0.0117	0.9883	0	1	0	1	0	1	0	1	0	1	0	1	0	1	0	1	0	1	0	1	human
52	A/New_York/1685/2009	H3N2	04/26/2009	USA	HUMAN(Human)	0.3867	0.6133	0	1	0	1	0	1	0	1	0	1	0	1	0	1	0	1	0	1	0	1	human
53	A/New_York/3272/2009	H3N2	04/29/2009	USA	HUMAN(Human)	0.1067	0.8933	0	1	0	1	0	1	0	1	0	1	0	1	0	1	0	1	0	1	0	1	human
54	A/New_York/3315/2009	H1N1	04/29/2009	USA	HUMAN(Human)	0	1	0	1	0	1	0	1	0	1	0	1	0	1	0	1	0.025	0.975	0.02	0.98	0	1	human
55	A/New_York/561/1996	H3N2	12/22/1996	USA	HUMAN(Human)	0	1	0.0091	0.9909	0.05	0.95	0.16	0.84	0	1	0	1	0	1	0	1	0.025	0.975	0	1	0	1	human
56	A/New_York/575/1996	H3N2	12/17/1996	USA	HUMAN(Human)	0	1	0	1	0.0571	0.9429	0	1	0	1	0	1	0	1	0	1	0	1	0.1733	0.8267	0	1	human
57	A/New_York/716/1994	H3N2	01/17/1994	USA	HUMAN(Human)	0	1	0	1	0.05	0.95	0	1	0	1	0	1	0	1	0	1	0	1	0.0933	0.9067	0	1	human
58	A/New_York/753/1994	H3N2	02/15/1994	USA	HUMAN(Human)	0	1	0	1	0.05	0.95	0	1	0	1	0	1	0	1	0	1	0	1	0	1	0	1	human
59	A/New_York/83/2001	H3N2	12/15/2001	USA	HUMAN(Human)	0	1	0	1	0	1	0	1	0	1	0	1	0	1	0	1	0	1	0	1	0	1	human
60	A/Peru/PER055/2011	H3N2	1/7/2011	Peru	HUMAN(Human)	0	1	0	1	0	1	0	1	0	1	0	1	0	1	0	1	0	1	0	1	0	1	human
61	A/Puerto_Rico/8_LVD3/1934	H1N1	1934	Puerto_Rico	HUMAN(Human)	0.0067	0.9933	0.6364	0.3636	0.0214	0.9786	0.0467	0.9533	0	1	0.06	0.94	0.03	0.97	0.0333	0.9667	0.075	0.925	0.0867	0.9133	0.05	0.95	human
62	A/Singapore/C2010.307/2010	H3N2	04/22/2010	Singapore	HUMAN(Human)	0	1	0	1	0	1	0	1	0	1	0	1	0	1	0	1	0	1	0	1	0	1	human
63	A/Singapore/C2010.416/2010	H3N2	6/1/2010	Singapore	HUMAN(Human)	0	1	0	1	0	1	0	1	0	1	0	1	0	1	0	1	0	1	0	1	0	1	human
64	A/Singapore/H2012.562a/2012	H3N2	07/23/2012	Singapore	HUMAN(Human)	0	1	0	1	0	1	0	1	0	1	0	1	0	1	0	1	0	1	0	1	0	1	human
65	A/South_Australia/40/2000	H1N1	2000	Australia	HUMAN(Human)	0	1	0	1	0.0071	0.9929	0	1	0.05	0.95	0	1	0.07	0.93	0	1	0	1	0.0067	0.9933	0.175	0.825	human
66	A/Tennessee/UR06_0113/2007	H1N1	01/29/2007	USA	HUMAN(Human)	0	1	0	1	0	1	0	1	0	1	0	1	0	1	0	1	0	1	0	1	0	1	human
67	A/Umea/2000/1992	H3N2	11/1/1992	Sweden	HUMAN(Human)	0	1	0	1	0	1	0	1	0.05	0.95	0	1	0	1	0	1	0	1	0	1	0	1	human
68	A/USSR/46/1979	H1N1	1979	Russia	HUMAN(Human)	0	1	0	1	0.1357	0.8643	0	1	0	1	0	1	0.02	0.98	0.0167	0.9833	0	1	0.02	0.98	0	1	human
69	A/Vermont/UR06_0330/2007	H1N1	02/16/2007	USA	HUMAN(Human)	0	1	0	1	0	1	0	1	0	1	0	1	0	1	0	1	0	1	0	1	0	1	human
70	A/Wellington/9/2002	H3N2	2002	New_Zealand	HUMAN(Human)	0	1	0	1	0	1	0	1	0	1	0	1	0	1	0	1	0	1	0	1	0	1	human
71	A/New_York/938/2006	H3N2	3/2/2006	USA	HUMAN(Human)	0	1	0	1	0	1	0	1	0	1	0	1	0	1	0	1	0	1	0	1	0	1	human
72	A/Anhui/1_DEWH730/2013	H7N9	2013	China	HUMAN(Human)	0.3267	0.6733	0.8273	0.1727	0.4143	0.5857	0.2467	0.7533	0.725	0.275	0.1	0.9	0.99	0.01	0.0667	0.9333	0.05	0.95	0.26	0.74	0	1	zoonotic
73	A/Cambodia/V0219301/2011	H5N1	02/17/2011	Cambodia	HUMAN(Human)	0.1667	0.8333	0.8273	0.1727	0.5643	0.4357	0.18	0.82	0.75	0.25	0.08	0.92	0.99	0.01	0.95	0.05	0.775	0.225	0.36	0.64	0.2	0.8	zoonotic
74	A/Cambodia/V0417301/2011	H5N1	04/16/2011	Cambodia	HUMAN(Human)	0.26	0.74	0.8273	0.1727	0.5643	0.4357	0.1467	0.8533	0.75	0.25	0.06	0.94	0.99	0.01	0.7833	0.2167	0.75	0.25	0.16	0.84	0.2	0.8	zoonotic
75	A/Cambodia/X0219301/2013	H5N1	02/18/2013	Cambodia	HUMAN(Human)	0.8	0.2	0.3645	0.6355	0.9643	0.0357	0.7467	0.2533	0.5249	0.4751	0.96	0.04	0.83	0.17	0.8	0.2	0.9	0.1	0.6933	0.3067	0.8	0.2	zoonotic
76	A/Cambodia/X0808305/2013	H5N1	7/8/2013	Cambodia	HUMAN(Human)	0.7267	0.2733	0.3645	0.6355	0.9643	0.0357	0.7467	0.2533	1	0	0.98	0.02	0.83	0.17	0.8833	0.1167	0.65	0.35	0.7533	0.2467	0.825	0.175	zoonotic
77	A/Egypt/902786/2006	H5N1	2006	Egypt	HUMAN(Human)	0.8867	0.1133	0.8636	0.1364	0.5143	0.4857	0.8333	0.1667	0.9	0.1	0.86	0.14	0.77	0.23	0.3667	0.6333	0.8	0.2	0.3467	0.6533	0.85	0.15	zoonotic
78	A/Egypt/MOH_NRC_7271/2014	H5N1	11/26/2014	Egypt	HUMAN(Human)	0.7467	0.2533	1	0	1	0	0.8933	0.1067	1	0	0.98	0.02	1	0	0.9667	0.0333	1	0	0.88	0.12	0.725	0.275	zoonotic
79	A/Fujian/1/2013	H7N9	04/24/2013	China	HUMAN(Human)	0.2667	0.7333	0.8273	0.1727	0.4143	0.5857	0.18	0.82	0.2	0.8	0.04	0.96	0.99	0.01	0.1833	0.8167	0.925	0.075	0.2667	0.7333	0.675	0.325	zoonotic
80	A/Guangdong/05/2013	H7N9	12/17/2013	China	HUMAN(Human)	0.2467	0.7533	0.8273	0.1727	0.4143	0.5857	0.6467	0.3533	0.9437	0.0563	0.38	0.62	1	0	0.9	0.1	0.7	0.3	0.9267	0.0733	0.675	0.325	zoonotic
81	A/Hong_Kong/470129/2013	H7N9	11/30/2013	Hong_Kong	HUMAN(Human)	0.38	0.62	0.8273	0.1727	0.6714	0.3286	0.76	0.24	0.95	0.05	0.8	0.2	0.79	0.21	1	0	0.875	0.125	0.9667	0.0333	0.675	0.325	zoonotic
82	A/Indonesia/245H/2005	H5N1	2005	Indonesia	HUMAN(Human)	0.7933	0.2067	0.1545	0.8455	0.2714	0.7286	0.2	0.8	0.825	0.175	0	1	0.94	0.06	0.5667	0.4333	0.2083	0.7917	0.1267	0.8733	0.2	0.8	zoonotic
83	A/Indonesia/583H/2006	H5N1	06/13/2006	Indonesia	HUMAN(Human)	0.7867	0.2133	0.1455	0.8545	0.2571	0.7429	0.7067	0.2933	0.575	0.425	0	1	0.26	0.74	0.0167	0.9833	0.2083	0.7917	0.1267	0.8733	0.625	0.375	zoonotic
84	A/Indonesia/CDC1031T/2007	H5N1	1/5/2007	Indonesia	HUMAN(Human)	0.8267	0.1733	0.1545	0.8455	0.1786	0.8214	0.0467	0.9533	0	1	0.02	0.98	0.26	0.74	0.0333	0.9667	0.525	0.475	0.1267	0.8733	0.525	0.475	zoonotic
85	A/Indonesia/CDC1032/2007	H5N1	1/6/2007	Indonesia	HUMAN(Human)	0.76	0.24	0.0727	0.9273	0.5357	0.4643	0.08	0.92	0.2	0.8	0.3	0.7	0.26	0.74	0.1667	0.8333	0.475	0.525	0.7333	0.2667	0.55	0.45	zoonotic
86	A/Indonesia/CDC1046T/2007	H5N1	1/11/2007	Indonesia	HUMAN(Human)	0.0533	0.9467	0.1545	0.8455	0.3714	0.6286	0.08	0.92	0	1	0.04	0.96	0.26	0.74	0.05	0.95	0.15	0.85	0.1267	0.8733	0.675	0.325	zoonotic
87	A/Indonesia/CDC1047/2007	H5N1	1/12/2007	Indonesia	HUMAN(Human)	0.0533	0.9467	0.1545	0.8455	0.3714	0.6286	0.08	0.92	0	1	0.04	0.96	0.26	0.74	0.05	0.95	0.45	0.55	0.1267	0.8733	0.625	0.375	zoonotic
88	A/Indonesia/CDC370E/2006	H5N1	2/10/2006	Indonesia	HUMAN(Human)	0.8067	0.1933	0.8273	0.1727	0.9929	0.0071	0.74	0.26	0	1	0.02	0.98	0.94	0.06	0.1	0.9	0.175	0.825	0.28	0.72	0.075	0.925	zoonotic
89	A/Indonesia/CDC596/2006	H5N1	5/10/2006	Indonesia	HUMAN(Human)	0.0867	0.9133	0.5577	0.4423	0.9357	0.0643	0.3267	0.6733	0.95	0.05	0.32	0.68	0.29	0.71	0.3667	0.6333	0.9042	0.0958	0.3867	0.6133	0.925	0.075	zoonotic
90	A/Indonesia/CDC599N/2006	H5N1	5/12/2006	Indonesia	HUMAN(Human)	0.8867	0.1133	0.5577	0.4423	0.9357	0.0643	0.7733	0.2267	0.95	0.05	0.32	0.68	0.29	0.71	0.3667	0.6333	0.5229	0.4771	0.3867	0.6133	0.925	0.075	zoonotic
91	A/Indonesia/CDC623/2006	H5N1	05/18/2006	Indonesia	HUMAN(Human)	0.78	0.22	0.8273	0.1727	0.9929	0.0071	0.1267	0.8733	0	1	0.26	0.74	0.43	0.57	0.0333	0.9667	0.15	0.85	0.26	0.74	0.25	0.75	zoonotic
92	A/Indonesia/CDC625/2006	H5N1	05/21/2006	Indonesia	HUMAN(Human)	0.8733	0.1267	0.5577	0.4423	0.9357	0.0643	0.3267	0.6733	0.95	0.05	0.32	0.68	0.29	0.71	0.3667	0.6333	0.9042	0.0958	0.3867	0.6133	0.925	0.075	zoonotic
93	A/Indonesia/CDC669/2006	H5N1	06/13/2006	Indonesia	HUMAN(Human)	0.0467	0.9533	0.1455	0.8545	0.2571	0.7429	0.0133	0.9867	0	1	0	1	0.26	0.74	0.0167	0.9833	0.2083	0.7917	0.1267	0.8733	0.5	0.5	zoonotic
94	A/Indonesia/CDC938E/2006	H5N1	11/10/2006	Indonesia	HUMAN(Human)	0.3	0.7	0.1545	0.8455	0.1143	0.8857	0.0533	0.9467	0.2	0.8	0.04	0.96	0.2	0.8	0.6833	0.3167	0.15	0.85	0.1267	0.8733	0.525	0.475	zoonotic
95	A/Iraq/1/2006	H5N1	2006	Iraq	HUMAN(Human)	0.9133	0.0867	0.8545	0.1455	0.7381	0.2619	1	0	0.85	0.15	0.88	0.12	0.81	0.19	0.9833	0.0167	0.35	0.65	1	0	1	0	zoonotic
96	A/Jiangxi/IPB13/2013	H10N8	12/4/2013	China	HUMAN(Human)	1	0	0.8273	0.1727	1	0	1	0	0.925	0.075	0.82	0.18	0.99	0.01	1	0	0.875	0.125	0.9467	0.0533	0.575	0.425	zoonotic
97	A/Nanjing/1/2013	H7N9	03/28/2013	China	HUMAN(Human)	0.7533	0.2467	0.8273	0.1727	1	0	0.14	0.86	0.8833	0.1167	0.1	0.9	0.99	0.01	0.7	0.3	0.4	0.6	0.26	0.74	0.125	0.875	zoonotic
98	A/Nanjing/6/2013	H7N9	4/11/2013	China	HUMAN(Human)	0.26	0.74	0.8273	0.1727	0.4143	0.5857	0.2933	0.7067	0.9	0.1	0.28	0.72	0.99	0.01	0.0667	0.9333	0.05	0.95	0.3333	0.6667	0	1	zoonotic
99	A/Quzhou/2/2015	H7N9	04/23/2015	China	HUMAN(Human)	0.7533	0.2467	0.8273	0.1727	0.9571	0.0429	0.6867	0.3133	0.725	0.275	0.6	0.4	0.91	0.09	0.6667	0.3333	0.875	0.125	0.62	0.38	0.575	0.425	zoonotic
100	A/Shenzhen/SP113/2014	H7N9	3/12/2014	China	HUMAN(Human)	0.74	0.26	0.9364	0.0636	0.7	0.3	0.6	0.4	0.45	0.55	0.34	0.66	0.99	0.01	0.9667	0.0333	0.5	0.5	0.9933	0.0067	0.95	0.05	zoonotic
101	A/Shenzhen/SP116/2014	H7N9	03/15/2014	China	HUMAN(Human)	0.74	0.26	0.9364	0.0636	0.7	0.3	0.5867	0.4133	0.45	0.55	0.7	0.3	0.84	0.16	0.7	0.3	0.5	0.5	0.9933	0.0067	0.975	0.025	zoonotic
102	A/Shenzhen/SP26/2014	H7N9	01/20/2014	China	HUMAN(Human)	0.64	0.36	0.8273	0.1727	0.7143	0.2857	0.62	0.38	0.6	0.4	0.34	0.66	0.99	0.01	0.5167	0.4833	0.175	0.825	0.9933	0.0067	0.45	0.55	zoonotic
103	A/Shenzhen/SP62/2014	H7N9	2/5/2014	China	HUMAN(Human)	0.82	0.18	0.8273	0.1727	0.4143	0.5857	0.6333	0.3667	0.6	0.4	0.74	0.26	1	0	1	0	0.45	0.55	0.9933	0.0067	0.325	0.675	zoonotic
104	A/Shenzhen/SP75/2014	H7N9	02/15/2014	China	HUMAN(Human)	0.7333	0.2667	0.8273	0.1727	0.4143	0.5857	0.66	0.34	0.6	0.4	0.74	0.26	1	0	0.9333	0.0667	0.175	0.825	0.9933	0.0067	0.375	0.625	zoonotic
105	A/Turkey/65596/2006	H5N1	2006	Turkey	HUMAN(Human)	0.9067	0.0933	0.8636	0.1364	0.7214	0.2786	1	0	0.9	0.1	0.84	0.16	0.78	0.22	0.9833	0.0167	0.85	0.15	1	0	0.85	0.15	zoonotic
106	A/Xuzhou/1/2013	H7N9	04/25/2013	China	HUMAN(Human)	0.0333	0.9667	0.8273	0.1727	0.4143	0.5857	0.1333	0.8667	0.2	0.8	0.1	0.9	0.99	0.01	0.0667	0.9333	0.05	0.95	0.26	0.74	0	1	zoonotic
