# Supplementary material for: Predicting Zoonotic Risk of Influenza A Viruses from Host Tropism Protein Signature Using Random Forest
Source: Int J Mol Sci. 2017 May 25;18(6):1135. doi: 10.3390/ijms18061135 (PMC5485959; doi:10.3390/ijms18061135)
Supplement: Supplementary file 1 [file ijms-18-01135-s001.zip › ijms-186989-supplementary/S3 dataset.csv]

Num	Strain name	Subtype	Collection date	Country	Host	HA-A	HA-H	M1-A	M1-H	M2-A	M2-H	NA-A	NA-H	NP-A	NP-H	NS1-A	NS1-H	NS2-A	NS2-H	PA-A	PA-H	PB1-A	PB1-H	PB1F2-A	PB1F2-H	PB2-A	PB2-H	Prediction	Zoonotic probability
1	A/barn_swallow/Hong_Kong/1161/2010	H5N1	03/29/2010	China	AVIAN(Barn_Swallow)	0.9733	0.0267	0.5577	0.4423	1	0	0.9933	0.0067	1	0	0.98	0.02	0.98	0.02	1	0	0.95	0.05	0.96	0.04	0.825	0.175	avian	0.232
2	A/brown_headed_gull/Qinghai/19/2009	H5N1	Jun-09	China	AVIAN(Brown_Headed_Gull)	0.9667	0.0333	0.5577	0.4423	1	0	0.9533	0.0467	1	0	0.86	0.14	1	0	1	0	1	0	0.9867	0.0133	0.95	0.05	avian	0.209
3	A/brown_headed_gull/Qinghai/9/2009	H5N1	Jun-09	China	AVIAN(Brown_Headed_Gull)	1	0	0.5577	0.4423	1	0	0.98	0.02	0.925	0.075	0.86	0.14	1	0	0.9833	0.0167	0.7	0.3	0.9867	0.0133	0.9	0.1	avian	0.457
4	A/chicken/AnNing/1/2014	H5N1	1/1/2014	China	AVIAN(Chicken)	0.8467	0.1533	0.9621	0.0379	0.9738	0.0262	0.94	0.06	0.975	0.025	0.9	0.1	0.67	0.33	0.95	0.05	0.75	0.25	0.62	0.38	0.925	0.075	avian	0.464
5	A/chicken/Bac_Lieu/1214/2007	H5N1	1/6/2007	Viet_Nam	AVIAN(Chicken)	0.96	0.04	0.6786	0.3214	0.9071	0.0929	1	0	1	0	1	0	1	0	0.9667	0.0333	0.925	0.075	1	0	0.975	0.025	avian	0.113
6	A/chicken/Bali/U8661/2009	H5N1	6/1/2009	Indonesia	AVIAN(Chicken)	0.8733	0.1267	0.1545	0.8455	0.5071	0.4929	0.5667	0.4333	0.825	0.175	0.78	0.22	0.89	0.11	0.0167	0.9833	0.975	0.025	0.8467	0.1533	0.675	0.325	zoonotic	0.927
7	A/chicken/Bali/UT2091/2005	H5N1	2005	Indonesia	AVIAN(Chicken)	0.8667	0.1333	0.8273	0.1727	0.9929	0.0071	0.98	0.02	1	0	0.88	0.12	0.94	0.06	0.9	0.1	0.9	0.1	0.9933	0.0067	0.95	0.05	avian	0.464
8	A/chicken/Bali/UT2092/2005	H5N1	2005	Indonesia	AVIAN(Chicken)	0.8667	0.1333	0.8273	0.1727	0.9929	0.0071	0.9667	0.0333	1	0	0.88	0.12	0.94	0.06	0.9	0.1	0.9	0.1	0.9933	0.0067	0.95	0.05	avian	0.454
9	A/chicken/Bangladesh/12VIR_7140_1/2011	H5N1	12/19/2011	Bangladesh	AVIAN(Chicken)	0.96	0.04	0.6786	0.3214	1	0	0.7933	0.2067	0.675	0.325	0.94	0.06	0.87	0.13	0.9667	0.0333	0.65	0.35	0.9667	0.0333	0.825	0.175	zoonotic	0.692
10	A/chicken/Bangladesh/12VIR_7140_11/2012	H5N1	03/18/2012	Bangladesh	AVIAN(Chicken)	0.9667	0.0333	0.6786	0.3214	1	0	0.8467	0.1533	0.9	0.1	0.96	0.04	0.7	0.3	0.9667	0.0333	0.7	0.3	0.9933	0.0067	0.775	0.225	zoonotic	0.636
11	A/chicken/Bangladesh/12VIR_7140_13/2012	H5N1	4/3/2012	Bangladesh	AVIAN(Chicken)	0.9667	0.0333	0.9303	0.0697	0.9	0.1	0.86	0.14	0.775	0.225	0.98	0.02	0.87	0.13	0.9167	0.0833	0.85	0.15	1	0	0.8	0.2	zoonotic	0.536
12	A/chicken/Bangladesh/12VIR_7140_14/2012	H5N1	4/3/2012	Bangladesh	AVIAN(Chicken)	0.9533	0.0467	0.6786	0.3214	1	0	0.8267	0.1733	0.925	0.075	0.98	0.02	0.87	0.13	0.9833	0.0167	0.7	0.3	0.9667	0.0333	0.775	0.225	zoonotic	0.606
13	A/chicken/Bangladesh/12VIR_7140_15/2012	H5N1	4/5/2012	Bangladesh	AVIAN(Chicken)	0.96	0.04	0.6786	0.3214	1	0	0.8933	0.1067	0.775	0.225	0.92	0.08	0.87	0.13	0.9333	0.0667	0.8	0.2	0.92	0.08	0.775	0.225	zoonotic	0.675
14	A/chicken/Bangladesh/12VIR_7140_16/2012	H5N1	03/13/2012	Bangladesh	AVIAN(Chicken)	0.9533	0.0467	1	0	1	0	0.8533	0.1467	0.8	0.2	0.94	0.06	0.87	0.13	0.85	0.15	0.875	0.125	0.9267	0.0733	0.775	0.225	zoonotic	0.543
15	A/chicken/Bangladesh/12VIR_7140_17/2012	H5N1	03/21/2012	Bangladesh	AVIAN(Chicken)	0.9667	0.0333	0.6786	0.3214	1	0	0.8933	0.1067	0.775	0.225	0.96	0.04	0.87	0.13	0.8667	0.1333	0.7	0.3	0.9933	0.0067	0.775	0.225	zoonotic	0.649
16	A/chicken/Bangladesh/12VIR_7140_18/2012	H5N1	03/21/2012	Bangladesh	AVIAN(Chicken)	0.94	0.06	0.6786	0.3214	1	0	0.88	0.12	0.775	0.225	1	0	0.96	0.04	0.9667	0.0333	0.65	0.35	1	0	0.8	0.2	avian	0.47
17	A/chicken/Bangladesh/12VIR_7140_19/2012	H5N1	03/25/2012	Bangladesh	AVIAN(Chicken)	0.96	0.04	0.6786	0.3214	1	0	0.88	0.12	0.775	0.225	1	0	0.87	0.13	0.95	0.05	0.65	0.35	0.9067	0.0933	0.825	0.175	zoonotic	0.513
18	A/chicken/Bangladesh/12VIR_7140_5/2012	H5N1	01/21/2012	Bangladesh	AVIAN(Chicken)	0.9733	0.0267	0.6786	0.3214	0.9714	0.0286	0.7467	0.2533	0.75	0.25	1	0	0.74	0.26	0.9167	0.0833	0.675	0.325	0.9867	0.0133	0.775	0.225	zoonotic	0.646
19	A/chicken/Bangladesh/12VIR_7140_7/2012	H5N1	01/19/2012	Bangladesh	AVIAN(Chicken)	0.9667	0.0333	0.6786	0.3214	1	0	0.98	0.02	0.8	0.2	0.96	0.04	0.64	0.36	0.7833	0.2167	0.675	0.325	0.92	0.08	0.825	0.175	zoonotic	0.758
20	A/chicken/Bangladesh/12VIR_7140_8/2012	H5N1	02/14/2012	Bangladesh	AVIAN(Chicken)	0.9533	0.0467	0.9009	0.0991	0.7643	0.2357	0.8933	0.1067	0.725	0.275	1	0	0.65	0.35	0.9167	0.0833	0.825	0.175	0.9867	0.0133	0.975	0.025	avian	0.464
21	A/chicken/Bangladesh/13VIR5602_1/2013	H5N1	2013	Bangladesh	AVIAN(Chicken)	0.8333	0.1667	0.5577	0.4423	0.9571	0.0429	0.8933	0.1067	0.8	0.2	0.86	0.14	0.66	0.34	0.8667	0.1333	0.575	0.425	0.9067	0.0933	0.7	0.3	zoonotic	0.887
22	A/chicken/Bangladesh/13VIR5602_2/2013	H5N1	2013	Bangladesh	AVIAN(Chicken)	0.84	0.16	0.6786	0.3214	0.9571	0.0429	0.8467	0.1533	0.825	0.175	0.9	0.1	0.66	0.34	0.7833	0.2167	0.725	0.275	0.9933	0.0067	0.725	0.275	zoonotic	0.871
23	A/chicken/Bangladesh/15078/2012	H5N1	01/18/2012	Bangladesh	AVIAN(Chicken)	0.9	0.1	0.6786	0.3214	1	0	0.8867	0.1133	0.6	0.4	1	0	0.94	0.06	0.95	0.05	0.725	0.275	0.9933	0.0067	0.975	0.025	avian	0.414
24	A/chicken/Bangladesh/15079/2012	H5N1	01/18/2012	Bangladesh	AVIAN(Chicken)	1	0	0.8273	0.1727	0.9714	0.0286	0.9533	0.0467	0.3585	0.6415	1	0	0.99	0.01	1	0	0.8	0.2	0.9267	0.0733	0.925	0.075	avian	0.421
25	A/chicken/Bangladesh/15083/2012	H5N1	01/18/2012	Bangladesh	AVIAN(Chicken)	1	0	0.8273	0.1727	0.9714	0.0286	0.9533	0.0467	0.3585	0.6415	1	0	0.99	0.01	1	0	0.8	0.2	0.9267	0.0733	0.925	0.075	avian	0.421
26	A/chicken/Bangladesh/15085/2012	H5N1	01/18/2012	Bangladesh	AVIAN(Chicken)	0.96	0.04	0.7818	0.2182	0.5714	0.4286	0.9933	0.0067	0.8	0.2	0.92	0.08	0.85	0.15	0.95	0.05	0.95	0.05	1	0	0.9	0.1	avian	0.381
27	A/chicken/Bangladesh/18065/2012	H5N1	9/7/2012	Bangladesh	AVIAN(Chicken)	0.9667	0.0333	0.6786	0.3214	0.9476	0.0524	0.9133	0.0867	0.825	0.175	0.94	0.06	0.87	0.13	0.9667	0.0333	0.925	0.075	1	0	1	0	avian	0.325
28	A/chicken/Bangladesh/18248/2012	H5N1	10/21/2012	Bangladesh	AVIAN(Chicken)	0.9333	0.0667	0.6786	0.3214	1	0	0.9733	0.0267	0.825	0.175	0.86	0.14	0.88	0.12	0.9667	0.0333	0.925	0.075	0.96	0.04	0.625	0.375	zoonotic	0.56
29	A/chicken/Banten/UT6025/2006	H5N1	Oct-06	Indonesia	AVIAN(Chicken)	0.9733	0.0267	0.3645	0.6355	0.9571	0.0429	0.9683	0.0317	1	0	0.8	0.2	0.94	0.06	0.9833	0.0167	0.85	0.15	0.9733	0.0267	0.975	0.025	avian	0.311
30	A/chicken/BC/CN_006/2004	H7N3	Feb-04	Canada	AVIAN(Chicken)	1	0	1	0	1	0	1	0	1	0	0.96	0.04	1	0	1	0	1	0	0.98	0.02	0.425	0.575	avian	0.268
31	A/chicken/Beijing/11/2013	H9N2	2/1/2013	China	AVIAN(Chicken)	1	0	0.8091	0.1909	1	0	0.9733	0.0267	0.8264	0.1736	0.92	0.08	0.98	0.02	0.7667	0.2333	0.8	0.2	0.96	0.04	0.975	0.025	avian	0.5
32	A/chicken/Cambodia/008LC1/2011	H5N1	01/27/2011	Cambodia	AVIAN(Chicken)	0.9067	0.0933	0.6786	0.3214	0.3357	0.6643	0.9	0.1	0.925	0.075	0.06	0.94	0.99	0.01	0.95	0.05	0.875	0.125	0.16	0.84	0.2	0.8	zoonotic	0.874
33	A/chicken/Cambodia/083LC/2011	H5N1	9/8/2011	Cambodia	AVIAN(Chicken)	0.9467	0.0533	0.6786	0.3214	0.3357	0.6643	0.88	0.12	0.925	0.075	0.86	0.14	0.99	0.01	0.8	0.2	0.925	0.075	0.1933	0.8067	1	0	zoonotic	0.738
34	A/chicken/Cambodia/PV025LC2/2010	H5N1	04/23/2010	Cambodia	AVIAN(Chicken)	0.7867	0.2133	0.6786	0.3214	0.3357	0.6643	0.76	0.24	0.925	0.075	0.06	0.94	0.91	0.09	0.8	0.2	0.525	0.475	0.3	0.7	0.4	0.6	zoonotic	1
35	A/chicken/Cambodia/TKCMB1F/2010	H5N1	01/28/2010	Cambodia	AVIAN(Chicken)	0.8467	0.1533	0.6786	0.3214	0.3357	0.6643	0.5267	0.4733	0.875	0.125	0.06	0.94	0.91	0.09	0.8333	0.1667	0.975	0.025	0.16	0.84	0.7	0.3	zoonotic	0.96
36	A/chicken/Cambodia/TKCMB5T/2010	H5N1	01/28/2010	Cambodia	AVIAN(Chicken)	0.3467	0.6533	0.6786	0.3214	0.3357	0.6643	0.5267	0.4733	1	0	0.06	0.94	0.91	0.09	0.6833	0.3167	0.975	0.025	0.16	0.84	0.875	0.125	zoonotic	0.954
37	A/chicken/Cambodia/TKCMB8F/2010	H5N1	01/28/2010	Cambodia	AVIAN(Chicken)	0.3467	0.6533	0.6786	0.3214	0.3357	0.6643	0.5267	0.4733	0.8	0.2	0.06	0.94	0.91	0.09	0.8667	0.1333	1	0	0.16	0.84	0.7	0.3	zoonotic	0.964
38	A/chicken/Cambodia/TLC1/2009	H5N1	12/18/2009	Cambodia	AVIAN(Chicken)	0.78	0.22	0.6786	0.3214	0.3357	0.6643	0.7933	0.2067	0.875	0.125	0.54	0.46	0.71	0.29	0.9167	0.0833	0.975	0.025	0.9	0.1	0.9	0.1	zoonotic	0.874
39	A/chicken/Cambodia/W0530389/2012	H5N1	05/28/2012	Cambodia	AVIAN(Chicken)	0.8267	0.1733	0.6786	0.3214	0.3357	0.6643	0.7333	0.2667	0.925	0.075	0.06	0.94	0.96	0.04	0.8833	0.1167	0.825	0.175	0.6867	0.3133	0.75	0.25	zoonotic	0.997
40	A/chicken/Cambodia/X0305302/2013	H5N1	02/20/2013	Cambodia	AVIAN(Chicken)	0.8	0.2	0.6136	0.3864	0.9357	0.0643	0.7467	0.2533	0.5721	0.4279	0.96	0.04	0.83	0.17	0.9	0.1	0.9	0.1	0.6933	0.3067	0.775	0.225	zoonotic	0.987
41	A/chicken/Cambodia/X0815301/2013	H5N1	08/13/2013	Cambodia	AVIAN(Chicken)	0.8067	0.1933	0.3645	0.6355	0.9643	0.0357	0.7467	0.2533	1	0	0.9	0.1	0.81	0.19	0.9333	0.0667	0.9	0.1	0.7867	0.2133	0.825	0.175	zoonotic	0.901
42	A/chicken/Central_Java/UT3091/2005	H5N1	2005	Indonesia	AVIAN(Chicken)	0.8	0.2	0.1818	0.8182	0.6071	0.3929	0.92	0.08	1	0	0.8	0.2	0.94	0.06	0.95	0.05	0.9708	0.0292	0.78	0.22	0.775	0.225	zoonotic	0.715
43	A/chicken/DaLi/302/2014	H5N1	1/1/2014	China	AVIAN(Chicken)	0.7933	0.2067	0.9621	0.0379	0.9857	0.0143	0.86	0.14	0.925	0.075	0.98	0.02	0.67	0.33	0.9667	0.0333	0.75	0.25	0.62	0.38	0.925	0.075	zoonotic	0.609
44	A/chicken/Dongguan/1009/2014	H7N9	02/21/2014	China	AVIAN(Chicken)	0.8667	0.1333	0.8273	0.1727	0.4143	0.5857	0.8	0.2	0.45	0.55	0.6	0.4	0.87	0.13	0.8667	0.1333	0.65	0.35	0.98	0.02	0.975	0.025	zoonotic	0.924
45	A/chicken/Dongguan/1022/2014	H7N9	02/21/2014	China	AVIAN(Chicken)	0.5133	0.4867	0.8273	0.1727	0.4143	0.5857	0.6333	0.3667	0.6	0.4	0.34	0.66	0.72	0.28	0.8833	0.1167	0.85	0.15	0.8133	0.1867	1	0	zoonotic	0.964
46	A/chicken/Dongguan/1057/2014	H7N9	02/21/2014	China	AVIAN(Chicken)	0.3933	0.6067	0.8273	0.1727	0.75	0.25	0.6533	0.3467	0.45	0.55	0.4	0.6	1	0	0.8833	0.1167	0.6	0.4	0.9933	0.0067	0.975	0.025	zoonotic	0.901
47	A/chicken/Dongguan/1075/2014	H7N9	02/21/2014	China	AVIAN(Chicken)	0.8667	0.1333	0.9273	0.0727	0.4143	0.5857	0.4333	0.5667	0.9	0.1	0.34	0.66	1	0	0.8833	0.1167	0.175	0.825	0.94	0.06	0.975	0.025	zoonotic	0.841
48	A/chicken/Dongguan/1091/2014	H7N9	02/21/2014	China	AVIAN(Chicken)	0.5133	0.4867	0.8273	0.1727	0.4143	0.5857	0.6333	0.3667	0.6	0.4	0.34	0.66	0.72	0.28	0.9333	0.0667	0.85	0.15	0.8133	0.1867	1	0	zoonotic	0.944
49	A/chicken/Dongguan/1096/2014	H7N9	02/21/2014	China	AVIAN(Chicken)	0.5133	0.4867	0.8273	0.1727	0.5929	0.4071	0.6333	0.3667	0.45	0.55	0.34	0.66	1	0	0.8833	0.1167	0.55	0.45	0.94	0.06	1	0	zoonotic	0.897
50	A/chicken/Dongguan/1100/2014	H7N9	02/21/2014	China	AVIAN(Chicken)	0.3	0.7	0.8273	0.1727	0.4143	0.5857	0.6533	0.3467	0.45	0.55	0.34	0.66	1	0	0.7833	0.2167	0.175	0.825	0.94	0.06	1	0	zoonotic	0.927
51	A/chicken/Dongguan/1108/2014	H7N9	02/21/2014	China	AVIAN(Chicken)	0.5133	0.4867	0.8273	0.1727	0.4143	0.5857	0.6333	0.3667	0.6	0.4	0.34	0.66	0.72	0.28	0.9167	0.0833	0.85	0.15	0.8133	0.1867	0.975	0.025	zoonotic	0.967
52	A/chicken/Dongguan/1124/2014	H7N9	02/21/2014	China	AVIAN(Chicken)	0.5133	0.4867	0.8273	0.1727	0.4143	0.5857	0.6333	0.3667	0.6	0.4	0.34	0.66	0.72	0.28	0.9333	0.0667	0.825	0.175	0.8133	0.1867	1	0	zoonotic	0.944
53	A/chicken/Dongguan/1143/2014	H7N9	02/21/2014	China	AVIAN(Chicken)	0.3733	0.6267	0.8273	0.1727	0.4143	0.5857	0.5867	0.4133	0.875	0.125	0.34	0.66	1	0	0.8667	0.1333	0.4	0.6	0.9933	0.0067	0.975	0.025	zoonotic	0.911
54	A/chicken/Dongguan/1177/2014	H7N9	02/21/2014	China	AVIAN(Chicken)	0.46	0.54	0.8273	0.1727	1	0	0.3933	0.6067	0.775	0.225	0.4	0.6	0.99	0.01	0.6167	0.3833	0.925	0.075	0.26	0.74	1	0	zoonotic	0.957
55	A/chicken/Dongguan/1188/2014	H7N9	02/21/2014	China	AVIAN(Chicken)	0.3133	0.6867	0.9545	0.0455	0.4143	0.5857	0.7267	0.2733	0.675	0.325	0.34	0.66	1	0	0.9167	0.0833	0.175	0.825	0.94	0.06	0.975	0.025	zoonotic	0.848
56	A/chicken/Dongguan/1230/2014	H7N9	02/21/2014	China	AVIAN(Chicken)	0.3533	0.6467	0.8273	0.1727	1	0	0.4533	0.5467	0.725	0.275	0.5	0.5	0.96	0.04	0.6167	0.3833	0.925	0.075	0.8	0.2	1	0	zoonotic	0.944
57	A/chicken/Dongguan/1297/2014	H7N9	02/21/2014	China	AVIAN(Chicken)	0.74	0.26	0.8273	0.1727	0.4143	0.5857	0.7267	0.2733	0.6	0.4	0.34	0.66	1	0	0.9333	0.0667	0.175	0.825	0.9933	0.0067	0.975	0.025	zoonotic	0.871
58	A/chicken/Dongguan/1303/2014	H7N9	02/21/2014	China	AVIAN(Chicken)	0.74	0.26	0.8273	0.1727	0.4143	0.5857	0.7267	0.2733	0.6	0.4	0.34	0.66	1	0	0.9333	0.0667	0.175	0.825	0.9933	0.0067	0.975	0.025	zoonotic	0.871
59	A/chicken/Dongguan/1312/2014	H7N9	02/21/2014	China	AVIAN(Chicken)	0.8667	0.1333	0.8273	0.1727	0.4143	0.5857	0.6533	0.3467	0.75	0.25	0.66	0.34	1	0	0.8833	0.1167	0.2	0.8	0.94	0.06	0.975	0.025	zoonotic	0.877
60	A/chicken/Dongguan/1314/2014	H7N9	02/21/2014	China	AVIAN(Chicken)	0.7667	0.2333	0.9909	0.0091	0.4143	0.5857	0.8533	0.1467	0.6	0.4	0.34	0.66	1	0	0.9167	0.0833	0.55	0.45	0.9933	0.0067	0.925	0.075	zoonotic	0.705
61	A/chicken/Dongguan/1318/2014	H7N9	02/21/2014	China	AVIAN(Chicken)	0.3133	0.6867	0.8273	0.1727	0.4143	0.5857	0.6533	0.3467	0.45	0.55	0.34	0.66	1	0	0.8833	0.1167	0.375	0.625	0.94	0.06	1	0	zoonotic	0.914
62	A/chicken/Dongguan/1358/2014	H7N9	02/21/2014	China	AVIAN(Chicken)	0.8667	0.1333	0.8273	0.1727	0.4143	0.5857	0.6533	0.3467	0.75	0.25	0.66	0.34	1	0	0.0667	0.9333	0.2	0.8	0.94	0.06	0.975	0.025	zoonotic	0.904
63	A/chicken/Dongguan/1374/2014	H7N9	02/21/2014	China	AVIAN(Chicken)	0.7667	0.2333	0.8273	0.1727	0.4143	0.5857	0.7467	0.2533	0.6	0.4	0.34	0.66	1	0	0.9333	0.0667	0.175	0.825	0.9933	0.0067	0.925	0.075	zoonotic	0.891
64	A/chicken/Dongguan/1382/2014	H7N9	02/21/2014	China	AVIAN(Chicken)	0.44	0.56	0.8273	0.1727	0.4143	0.5857	0.5867	0.4133	0.45	0.55	0.52	0.48	1	0	0.8833	0.1167	0.575	0.425	0.9333	0.0667	0.975	0.025	zoonotic	0.93
65	A/chicken/Dongguan/1393/2014	H7N9	02/21/2014	China	AVIAN(Chicken)	0.3533	0.6467	0.8273	0.1727	0.4143	0.5857	0.6533	0.3467	0.45	0.55	0.34	0.66	1	0	0.9167	0.0833	0.175	0.825	0.94	0.06	0.975	0.025	zoonotic	0.917
66	A/chicken/Dongguan/1401/2014	H7N9	02/21/2014	China	AVIAN(Chicken)	0.8133	0.1867	0.8273	0.1727	0.4143	0.5857	0.7267	0.2733	0.6	0.4	0.58	0.42	1	0	0.9333	0.0667	0.7	0.3	0.9933	0.0067	0.975	0.025	zoonotic	0.851
67	A/chicken/Dongguan/1421/2014	H7N9	02/21/2014	China	AVIAN(Chicken)	0.5133	0.4867	0.8273	0.1727	0.4143	0.5857	0.6333	0.3667	0.6	0.4	0.34	0.66	0.72	0.28	0.9333	0.0667	0.85	0.15	0.8133	0.1867	1	0	zoonotic	0.944
68	A/chicken/Dongguan/1456/2014	H7N9	02/21/2014	China	AVIAN(Chicken)	0.72	0.28	0.8273	0.1727	0.4143	0.5857	0.7267	0.2733	0.6	0.4	0.34	0.66	1	0	0.9333	0.0667	0.45	0.55	0.9933	0.0067	0.975	0.025	zoonotic	0.871
69	A/chicken/Dongguan/1494/2014	H7N9	02/21/2014	China	AVIAN(Chicken)	0.88	0.12	0.8273	0.1727	0.4143	0.5857	0.6533	0.3467	0.45	0.55	0.6	0.4	0.87	0.13	0.8333	0.1667	0.625	0.375	0.98	0.02	0.975	0.025	zoonotic	0.95
70	A/chicken/Dongguan/1505/2014	H7N9	02/21/2014	China	AVIAN(Chicken)	0.5133	0.4867	0.8273	0.1727	0.4143	0.5857	0.6333	0.3667	0.6	0.4	0.34	0.66	0.72	0.28	0.9333	0.0667	0.85	0.15	0.8133	0.1867	1	0	zoonotic	0.944
71	A/chicken/Dongguan/1506/2014	H7N9	02/21/2014	China	AVIAN(Chicken)	0.5133	0.4867	0.8273	0.1727	0.4143	0.5857	0.6333	0.3667	0.6	0.4	0.34	0.66	0.72	0.28	0.9333	0.0667	0.85	0.15	0.8133	0.1867	1	0	zoonotic	0.944
72	A/chicken/Dongguan/1526/2014	H7N9	02/21/2014	China	AVIAN(Chicken)	0.8667	0.1333	0.8273	0.1727	0.4143	0.5857	0.7267	0.2733	0.625	0.375	0.34	0.66	0.95	0.05	0.8833	0.1167	0.175	0.825	0.94	0.06	0.975	0.025	zoonotic	0.964
73	A/chicken/Dongguan/1527/2014	H7N9	02/21/2014	China	AVIAN(Chicken)	0.8667	0.1333	0.8273	0.1727	0.4143	0.5857	0.6533	0.3467	0.45	0.55	0.34	0.66	1	0	0.8833	0.1167	0.175	0.825	0.94	0.06	0.975	0.025	zoonotic	0.891
74	A/chicken/Dongguan/1533/2014	H7N9	02/21/2014	China	AVIAN(Chicken)	0.8667	0.1333	0.8273	0.1727	0.4143	0.5857	0.6533	0.3467	0.45	0.55	0.34	0.66	1	0	0.9167	0.0833	0.175	0.825	0.94	0.06	0.975	0.025	zoonotic	0.881
75	A/chicken/Dongguan/1619/2014	H7N9	02/21/2014	China	AVIAN(Chicken)	0.7667	0.2333	0.9364	0.0636	0.7	0.3	0.4333	0.5667	0.45	0.55	0.76	0.24	0.97	0.03	0.1833	0.8167	0.175	0.825	0.9933	0.0067	0.95	0.05	zoonotic	0.927
76	A/chicken/Dongguan/1666/2014	H7N9	02/21/2014	China	AVIAN(Chicken)	0.7667	0.2333	0.9364	0.0636	0.7	0.3	0.4333	0.5667	0.45	0.55	0.7	0.3	0.93	0.07	0.1833	0.8167	0.175	0.825	0.9933	0.0067	0.95	0.05	zoonotic	0.937
77	A/chicken/Dongguan/1673/2014	H7N9	02/21/2014	China	AVIAN(Chicken)	0.74	0.26	0.8273	0.1727	0.4143	0.5857	0.6333	0.3667	0.6	0.4	0.34	0.66	0.72	0.28	0.9333	0.0667	0.175	0.825	0.9933	0.0067	0.925	0.075	zoonotic	0.983
78	A/chicken/Dongguan/169/2014	H7N9	02/20/2014	China	AVIAN(Chicken)	0.44	0.56	0.8273	0.1727	0.4143	0.5857	0.6333	0.3667	0.6	0.4	0.72	0.28	0.72	0.28	0.9333	0.0667	0.7	0.3	0.8133	0.1867	0.975	0.025	zoonotic	0.937
79	A/chicken/Dongguan/1690/2014	H7N9	02/21/2014	China	AVIAN(Chicken)	0.3867	0.6133	0.8273	0.1727	0.4143	0.5857	0.6533	0.3467	0.6	0.4	0.72	0.28	0.99	0.01	0.8833	0.1167	0.85	0.15	0.8133	0.1867	1	0	zoonotic	0.937
80	A/chicken/Dongguan/173/2014	H7N9	02/20/2014	China	AVIAN(Chicken)	0.3933	0.6067	0.8273	0.1727	0.4143	0.5857	0.9	0.1	0.45	0.55	0.9	0.1	0.99	0.01	0.8667	0.1333	0.9	0.1	0.9933	0.0067	0.975	0.025	zoonotic	0.815
81	A/chicken/Dongguan/178/2014	H7N9	02/20/2014	China	AVIAN(Chicken)	0.3933	0.6067	0.8273	0.1727	0.4143	0.5857	0.9	0.1	0.45	0.55	0.9	0.1	0.99	0.01	0.8833	0.1167	0.9	0.1	0.9933	0.0067	0.975	0.025	zoonotic	0.818
82	A/chicken/Dongguan/189/2014	H7N9	02/20/2014	China	AVIAN(Chicken)	0.3933	0.6067	0.8273	0.1727	0.4143	0.5857	0.9	0.1	0.45	0.55	0.9	0.1	0.99	0.01	0.8667	0.1333	0.9	0.1	0.9933	0.0067	0.975	0.025	zoonotic	0.815
83	A/chicken/Dongguan/191/2014	H7N9	02/20/2014	China	AVIAN(Chicken)	0.5133	0.4867	0.8273	0.1727	0.4143	0.5857	0.5333	0.4667	0.6	0.4	0.36	0.64	0.72	0.28	0.9333	0.0667	0.7	0.3	0.8133	0.1867	1	0	zoonotic	0.95
84	A/chicken/Dongguan/210/2014	H7N9	02/20/2014	China	AVIAN(Chicken)	0.3933	0.6067	0.8273	0.1727	0.4143	0.5857	0.9	0.1	0.45	0.55	0.9	0.1	0.99	0.01	0.8667	0.1333	0.9	0.1	0.9933	0.0067	0.975	0.025	zoonotic	0.815
85	A/chicken/Dongguan/213/2014	H7N9	02/20/2014	China	AVIAN(Chicken)	0.3933	0.6067	0.8273	0.1727	0.4143	0.5857	0.9	0.1	0.45	0.55	0.9	0.1	0.99	0.01	0.8667	0.1333	0.9	0.1	0.9933	0.0067	0.975	0.025	zoonotic	0.815
86	A/chicken/Dongguan/237/2014	H7N9	02/20/2014	China	AVIAN(Chicken)	0.3933	0.6067	0.8273	0.1727	0.4143	0.5857	0.6533	0.3467	0.45	0.55	0.4	0.6	0.99	0.01	0.8667	0.1333	0.6	0.4	0.98	0.02	0.975	0.025	zoonotic	0.99
87	A/chicken/Dongguan/248/2014	H7N9	02/20/2014	China	AVIAN(Chicken)	0.3933	0.6067	0.8273	0.1727	0.4143	0.5857	0.9	0.1	0.45	0.55	0.9	0.1	0.99	0.01	0.8667	0.1333	0.9	0.1	0.9933	0.0067	0.975	0.025	zoonotic	0.815
88	A/chicken/Dongguan/262/2014	H7N9	02/20/2014	China	AVIAN(Chicken)	0.3933	0.6067	0.8273	0.1727	0.4143	0.5857	0.9	0.1	0.45	0.55	0.9	0.1	0.99	0.01	0.8667	0.1333	0.9	0.1	0.9933	0.0067	0.975	0.025	zoonotic	0.815
89	A/chicken/Dongguan/2701/2013	H9N2	12/18/2013	China	AVIAN(Chicken)	0.9933	0.0067	1	0	0.7857	0.2143	0.9867	0.0133	0.95	0.05	0.92	0.08	0.99	0.01	0.8167	0.1833	1	0	0.98	0.02	0.975	0.025	avian	0.295
90	A/chicken/Dongguan/2912/2013	H7N9	12/18/2013	China	AVIAN(Chicken)	0.3733	0.6267	0.8273	0.1727	0.4143	0.5857	0.82	0.18	0.775	0.225	0.34	0.66	1	0	0.8667	0.1333	0.325	0.675	0.9933	0.0067	0.975	0.025	zoonotic	0.864
91	A/chicken/Dongguan/3056/2013	H9N2	12/18/2013	China	AVIAN(Chicken)	0.9933	0.0067	0.9545	0.0455	0.8929	0.1071	0.9867	0.0133	0.875	0.125	1	0	1	0	0.9167	0.0833	0.95	0.05	0.9067	0.0933	0.975	0.025	avian	0.166
92	A/chicken/Dongguan/3219/2013	H7N9	12/18/2013	China	AVIAN(Chicken)	0.2467	0.7533	0.8273	0.1727	0.4143	0.5857	0.6533	0.3467	0.45	0.55	0.34	0.66	1	0	0.7833	0.2167	0.175	0.825	0.94	0.06	0.975	0.025	zoonotic	0.94
93	A/chicken/Dongguan/3250/2013	H9N2	12/18/2013	China	AVIAN(Chicken)	1	0	1	0	0.7857	0.2143	0.9933	0.0067	0.925	0.075	0.34	0.66	0.93	0.07	1	0	0.925	0.075	0.98	0.02	1	0	avian	0.278
94	A/chicken/Dongguan/3418/2013	H7N9	12/19/2013	China	AVIAN(Chicken)	0.2467	0.7533	0.8273	0.1727	0.4143	0.5857	0.6533	0.3467	0.45	0.55	0.34	0.66	1	0	0.8667	0.1333	0.225	0.775	0.9533	0.0467	0.975	0.025	zoonotic	0.927
95	A/chicken/Dongguan/3464/2013	H7N9	12/19/2013	China	AVIAN(Chicken)	0.3733	0.6267	0.8273	0.1727	0.4143	0.5857	0.5867	0.4133	0.45	0.55	0.34	0.66	1	0	0.8667	0.1333	0.175	0.825	0.9933	0.0067	0.95	0.05	zoonotic	0.924
96	A/chicken/Dongguan/3544/2013	H7N9	12/19/2013	China	AVIAN(Chicken)	0.1933	0.8067	0.8273	0.1727	0.4143	0.5857	0.6667	0.3333	0.45	0.55	0.34	0.66	1	0	0.0667	0.9333	0.375	0.625	0.9933	0.0067	0.975	0.025	zoonotic	0.934
97	A/chicken/Dongguan/3550/2013	H9N2	12/19/2013	China	AVIAN(Chicken)	1	0	0.9545	0.0455	0.8929	0.1071	1	0	1	0	1	0	1	0	0.9167	0.0833	0.9	0.1	0.98	0.02	0.975	0.025	avian	0.123
98	A/chicken/Dongguan/3563/2013	H7N9	12/19/2013	China	AVIAN(Chicken)	0.1933	0.8067	0.8273	0.1727	0.4143	0.5857	0.6333	0.3667	0.45	0.55	0.34	0.66	1	0	0.0667	0.9333	0.225	0.775	0.9933	0.0067	0.9	0.1	zoonotic	0.944
99	A/chicken/Dongguan/3582/2013	H7N9	12/19/2013	China	AVIAN(Chicken)	0.1933	0.8067	0.8273	0.1727	0.4143	0.5857	0.6667	0.3333	0.775	0.225	0.34	0.66	1	0	0.0667	0.9333	0.225	0.775	0.9933	0.0067	0.975	0.025	zoonotic	0.934
100	A/chicken/Dongguan/3894/2013	H7N9	12/19/2013	China	AVIAN(Chicken)	0.3733	0.6267	0.8273	0.1727	0.4143	0.5857	0.6533	0.3467	0.9	0.1	0.4	0.6	1	0	0.8667	0.1333	0.425	0.575	0.9933	0.0067	0.975	0.025	zoonotic	0.907
101	A/chicken/Dongguan/3935/2013	H7N9	12/19/2013	China	AVIAN(Chicken)	0.3733	0.6267	0.8273	0.1727	0.4143	0.5857	0.6533	0.3467	0.45	0.55	0.62	0.38	1	0	0.8667	0.1333	0.425	0.575	0.9933	0.0067	0.975	0.025	zoonotic	0.911
102	A/chicken/Dongguan/3945/2013	H7N9	12/19/2013	China	AVIAN(Chicken)	0.2467	0.7533	0.8273	0.1727	0.4143	0.5857	0.6533	0.3467	0.5958	0.4042	0.34	0.66	1	0	0.65	0.35	0.525	0.475	0.96	0.04	0.975	0.025	zoonotic	0.94
103	A/chicken/Dongguan/397/2014	H7N9	02/20/2014	China	AVIAN(Chicken)	0.3933	0.6067	0.8273	0.1727	0.4571	0.5429	0.9	0.1	0.45	0.55	0.4	0.6	1	0	0.8833	0.1167	0.6	0.4	0.9933	0.0067	0.975	0.025	zoonotic	0.828
104	A/chicken/Dongguan/3972/2013	H7N9	12/19/2013	China	AVIAN(Chicken)	0.2467	0.7533	0.8273	0.1727	0.4143	0.5857	0.6533	0.3467	0.45	0.55	0.9	0.1	1	0	0.7833	0.2167	0.175	0.825	0.94	0.06	0.975	0.025	zoonotic	0.887
105	A/chicken/Dongguan/4037/2013	H7N9	12/19/2013	China	AVIAN(Chicken)	0.46	0.54	0.8273	0.1727	0.4143	0.5857	0.6533	0.3467	0.45	0.55	0.34	0.66	1	0	0.7833	0.2167	0.175	0.825	0.94	0.06	0.975	0.025	zoonotic	0.94
106	A/chicken/Dongguan/4040/2013	H7N9	12/19/2013	China	AVIAN(Chicken)	0.2467	0.7533	0.8273	0.1727	0.4143	0.5857	0.6533	0.3467	0.45	0.55	0.34	0.66	1	0	0.7833	0.2167	0.175	0.825	0.94	0.06	0.975	0.025	zoonotic	0.94
107	A/chicken/Dongguan/4063/2013	H7N9	12/19/2013	China	AVIAN(Chicken)	0.2467	0.7533	0.8273	0.1727	0.4143	0.5857	0.6533	0.3467	0.45	0.55	0.34	0.66	1	0	0.8167	0.1833	0.725	0.275	0.94	0.06	0.975	0.025	zoonotic	0.927
108	A/chicken/Dongguan/4064/2013	H7N9	12/19/2013	China	AVIAN(Chicken)	0.78	0.22	0.8273	0.1727	0.4143	0.5857	0.6933	0.3067	0.45	0.55	0.34	0.66	1	0	0.4833	0.5167	0.175	0.825	0.94	0.06	0.975	0.025	zoonotic	0.93
109	A/chicken/Dongguan/4114/2013	H7N9	12/19/2013	China	AVIAN(Chicken)	0.2467	0.7533	0.8273	0.1727	0.4143	0.5857	0.6933	0.3067	0.45	0.55	0.34	0.66	1	0	0.4833	0.5167	0.725	0.275	0.94	0.06	0.975	0.025	zoonotic	0.927
110	A/chicken/Dongguan/4119/2013	H7N9	12/19/2013	China	AVIAN(Chicken)	0.64	0.36	0.8273	0.1727	0.4143	0.5857	0.6533	0.3467	0.45	0.55	0.34	0.66	1	0	0.7333	0.2667	0.175	0.825	0.94	0.06	0.975	0.025	zoonotic	0.934
111	A/chicken/Dongguan/4189/2013	H9N2	12/19/2013	China	AVIAN(Chicken)	1	0	1	0	0.7857	0.2143	1	0	0.975	0.025	0.34	0.66	0.95	0.05	0.9333	0.0667	0.825	0.175	0.9	0.1	1	0	avian	0.401
112	A/chicken/Dongguan/4251/2013	H7N9	12/19/2013	China	AVIAN(Chicken)	0.3733	0.6267	0.9545	0.0455	0.8929	0.1071	0.6533	0.3467	0.3625	0.6375	0.4	0.6	1	0	0.8667	0.1333	0.425	0.575	0.9933	0.0067	0.975	0.025	zoonotic	0.844
113	A/chicken/Dongguan/449/2014	H7N9	02/20/2014	China	AVIAN(Chicken)	0.3133	0.6867	0.8273	0.1727	0.4143	0.5857	0.7267	0.2733	0.45	0.55	0.34	0.66	1	0	0.9167	0.0833	0.225	0.775	0.9333	0.0667	0.975	0.025	zoonotic	0.894
114	A/chicken/Dongguan/518/2014	H7N9	02/20/2014	China	AVIAN(Chicken)	0.3933	0.6067	0.8273	0.1727	0.4143	0.5857	0.9	0.1	0.45	0.55	0.4	0.6	1	0	0.8667	0.1333	0.6	0.4	0.9933	0.0067	0.975	0.025	zoonotic	0.828
115	A/chicken/Dongguan/536/2014	H7N9	02/20/2014	China	AVIAN(Chicken)	0.48	0.52	0.8273	0.1727	0.4143	0.5857	0.6333	0.3667	0.6	0.4	0.34	0.66	0.72	0.28	0.9333	0.0667	0.85	0.15	0.8467	0.1533	1	0	zoonotic	0.94
116	A/chicken/Dongguan/568/2014	H7N9	02/20/2014	China	AVIAN(Chicken)	0.3533	0.6467	0.8273	0.1727	0.4143	0.5857	0.6533	0.3467	0.6583	0.3417	0.34	0.66	1	0	0.8833	0.1167	0.175	0.825	0.94	0.06	0.975	0.025	zoonotic	0.927
117	A/chicken/Dongguan/575/2014	H7N9	02/20/2014	China	AVIAN(Chicken)	0.3533	0.6467	0.8273	0.1727	0.4143	0.5857	0.6533	0.3467	0.45	0.55	0.34	0.66	1	0	0.8833	0.1167	0.175	0.825	0.94	0.06	0.975	0.025	zoonotic	0.927
118	A/chicken/Dongguan/584/2014	H7N9	02/20/2014	China	AVIAN(Chicken)	0.8667	0.1333	0.8273	0.1727	0.4143	0.5857	0.6533	0.3467	0.45	0.55	0.34	0.66	1	0	0.9167	0.0833	0.175	0.825	0.94	0.06	0.975	0.025	zoonotic	0.881
119	A/chicken/Dongguan/695/2014	H7N9	02/20/2014	China	AVIAN(Chicken)	0.74	0.26	0.8273	0.1727	0.35	0.65	0.7067	0.2933	0.45	0.55	0.4	0.6	1	0	0.9	0.1	0.175	0.825	0.9933	0.0067	1	0	zoonotic	0.884
120	A/chicken/Dongguan/709/2014	H7N9	02/20/2014	China	AVIAN(Chicken)	0.74	0.26	0.8273	0.1727	0.4143	0.5857	0.68	0.32	0.45	0.55	0.34	0.66	0.99	0.01	0.8667	0.1333	0.175	0.825	0.9933	0.0067	1	0	zoonotic	0.964
121	A/chicken/Dongguan/711/2014	H7N9	02/20/2014	China	AVIAN(Chicken)	0.3933	0.6067	0.8273	0.1727	0.4143	0.5857	0.76	0.24	0.45	0.55	0.4	0.6	1	0	0.8667	0.1333	0.6	0.4	0.9933	0.0067	0.975	0.025	zoonotic	0.897
122	A/chicken/Dongguan/744/2014	H7N9	02/20/2014	China	AVIAN(Chicken)	0.74	0.26	0.8273	0.1727	0.4143	0.5857	0.5867	0.4133	0.45	0.55	0.4	0.6	1	0	0.8667	0.1333	0.2	0.8	0.9933	0.0067	1	0	zoonotic	0.887
123	A/chicken/Dongguan/748/2014	H7N9	02/20/2014	China	AVIAN(Chicken)	0.84	0.16	0.8273	0.1727	0.4143	0.5857	0.6533	0.3467	0.875	0.125	0.34	0.66	1	0	0.7833	0.2167	0.175	0.825	0.94	0.06	0.975	0.025	zoonotic	0.917
124	A/chicken/Dongguan/749/2014	H7N9	02/20/2014	China	AVIAN(Chicken)	0.3933	0.6067	0.8273	0.1727	0.4571	0.5429	0.9	0.1	0.45	0.55	0.4	0.6	1	0	0.8667	0.1333	0.6	0.4	0.9933	0.0067	0.975	0.025	zoonotic	0.828
125	A/chicken/Dongguan/803/2014	H7N9	02/20/2014	China	AVIAN(Chicken)	0.84	0.16	0.8273	0.1727	0.4143	0.5857	0.6533	0.3467	0.45	0.55	0.34	0.66	1	0	0.7833	0.2167	0.175	0.825	0.94	0.06	0.975	0.025	zoonotic	0.93
126	A/chicken/Dongguan/815/2014	H7N9	02/20/2014	China	AVIAN(Chicken)	0.74	0.26	0.8273	0.1727	0.4143	0.5857	0.68	0.32	0.45	0.55	0.34	0.66	0.99	0.01	0.9	0.1	0.175	0.825	0.9933	0.0067	1	0	zoonotic	0.964
127	A/chicken/Dongguan/835/2014	H7N9	02/20/2014	China	AVIAN(Chicken)	0.7733	0.2267	0.8273	0.1727	0.4143	0.5857	0.5667	0.4333	0.45	0.55	0.4	0.6	1	0	0.8667	0.1333	0.6	0.4	0.98	0.02	0.8	0.2	zoonotic	0.944
128	A/chicken/Dongguan/836/2014	H7N9	02/20/2014	China	AVIAN(Chicken)	0.84	0.16	0.8273	0.1727	0.4143	0.5857	0.6533	0.3467	0.45	0.55	0.34	0.66	1	0	0.7833	0.2167	0.175	0.825	0.94	0.06	0.975	0.025	zoonotic	0.93
129	A/chicken/Dongguan/843/2014	H7N9	02/20/2014	China	AVIAN(Chicken)	0.4	0.6	0.8273	0.1727	0.4143	0.5857	0.6533	0.3467	0.45	0.55	0.34	0.66	1	0	0.7833	0.2167	0.175	0.825	0.94	0.06	0.925	0.075	zoonotic	0.95
130	A/chicken/Dongguan/850/2014	H7N9	02/20/2014	China	AVIAN(Chicken)	0.84	0.16	0.8273	0.1727	0.4143	0.5857	0.6533	0.3467	0.525	0.475	0.34	0.66	1	0	0.7833	0.2167	0.2	0.8	0.94	0.06	0.975	0.025	zoonotic	0.93
131	A/chicken/Dongguan/851/2014	H7N9	02/20/2014	China	AVIAN(Chicken)	0.7267	0.2733	0.8273	0.1727	0.4143	0.5857	0.5867	0.4133	0.45	0.55	0.34	0.66	1	0	0.8667	0.1333	0.4	0.6	0.9933	0.0067	0.975	0.025	zoonotic	0.914
132	A/chicken/Dongguan/856/2014	H7N9	02/20/2014	China	AVIAN(Chicken)	0.8667	0.1333	0.8273	0.1727	0.4143	0.5857	0.6533	0.3467	0.45	0.55	0.64	0.36	1	0	0.8833	0.1167	0.175	0.825	0.94	0.06	0.975	0.025	zoonotic	0.877
133	A/chicken/Dongguan/864/2014	H7N9	02/20/2014	China	AVIAN(Chicken)	0.3933	0.6067	0.8273	0.1727	0.4143	0.5857	0.76	0.24	0.45	0.55	0.4	0.6	1	0	0.8667	0.1333	0.6	0.4	0.9933	0.0067	0.975	0.025	zoonotic	0.897
134	A/chicken/Dongguan/874/2014	H7N9	02/20/2014	China	AVIAN(Chicken)	0.72	0.28	0.8273	0.1727	0.4143	0.5857	0.9	0.1	0.45	0.55	0.4	0.6	1	0	0.8667	0.1333	0.6	0.4	0.9933	0.0067	0.975	0.025	zoonotic	0.818
135	A/chicken/Dongguan/899/2014	H7N9	02/20/2014	China	AVIAN(Chicken)	0.3933	0.6067	0.8273	0.1727	0.4143	0.5857	0.7933	0.2067	0.45	0.55	0.4	0.6	1	0	0.8667	0.1333	0.6	0.4	0.9933	0.0067	0.9	0.1	zoonotic	0.884
136	A/chicken/Dongguan/934/2014	H7N9	02/20/2014	China	AVIAN(Chicken)	0.8667	0.1333	0.8273	0.1727	0.7286	0.2714	0.6533	0.3467	0.45	0.55	0.64	0.36	1	0	0.8833	0.1167	0.175	0.825	0.94	0.06	1	0	zoonotic	0.854
137	A/chicken/East_Java/UT6016/2006	H5N1	Nov-06	Indonesia	AVIAN(Chicken)	1	0	0.1545	0.8455	0.6071	0.3929	0.96	0.04	0.975	0.025	0.96	0.04	0.94	0.06	0.95	0.05	0.95	0.05	0.9867	0.0133	0.825	0.175	avian	0.358
138	A/chicken/East_Java/UT6017/2006	H5N1	Nov-06	Indonesia	AVIAN(Chicken)	0.9733	0.0267	0.3645	0.6355	0.9929	0.0071	0.9683	0.0317	1	0	0.8	0.2	0.94	0.06	0.9833	0.0167	0.975	0.025	0.9733	0.0267	0.975	0.025	avian	0.258
139	A/chicken/East_Java/UT6019/2006	H5N1	Nov-06	Indonesia	AVIAN(Chicken)	1	0	0.1545	0.8455	0.6071	0.3929	0.96	0.04	0.975	0.025	0.96	0.04	0.94	0.06	0.95	0.05	0.95	0.05	0.9867	0.0133	0.825	0.175	avian	0.358
140	A/chicken/East_Java/UT6020/2006	H5N1	Nov-06	Indonesia	AVIAN(Chicken)	0.8667	0.1333	0.8273	0.1727	0.9929	0.0071	0.98	0.02	1	0	0	1	0.94	0.06	0.9667	0.0333	0.9	0.1	0.9933	0.0067	0.95	0.05	avian	0.493
141	A/chicken/East_Java/UT6021/2006	H5N1	Nov-06	Indonesia	AVIAN(Chicken)	0.8867	0.1133	0.8273	0.1727	0.9929	0.0071	0.98	0.02	1	0	0.88	0.12	0.94	0.06	0.9167	0.0833	0.9	0.1	0.9933	0.0067	0.95	0.05	avian	0.411
142	A/chicken/East_Java/UT6023/2006	H5N1	Nov-06	Indonesia	AVIAN(Chicken)	0.9733	0.0267	0.3645	0.6355	0.9929	0.0071	0.9683	0.0317	1	0	0.8	0.2	0.94	0.06	0.9833	0.0167	0.975	0.025	0.9733	0.0267	0.975	0.025	avian	0.258
143	A/chicken/East_Java/UT6031/2007	H5N1	Jan-07	Indonesia	AVIAN(Chicken)	1	0	0.1545	0.8455	0.6071	0.3929	0.96	0.04	0.975	0.025	0.96	0.04	0.94	0.06	0.95	0.05	0.925	0.075	0.9867	0.0133	0.825	0.175	avian	0.374
144	A/chicken/East_Java/UT6044/2007	H5N1	Mar-07	Indonesia	AVIAN(Chicken)	0.9933	0.0067	0.3645	0.6355	0.9929	0.0071	0.9133	0.0867	1	0	0.96	0.04	0.94	0.06	0.9833	0.0167	0.925	0.075	0.9733	0.0267	0.975	0.025	avian	0.272
145	A/chicken/East_Kalimantan/UT1035/2004	H5N1	02/16/2004	Indonesia	AVIAN(Chicken)	0.98	0.02	0.5577	0.4423	1	0	1	0	0.975	0.025	0.66	0.34	0.96	0.04	0.9	0.1	0.675	0.325	0.9933	0.0067	1	0	zoonotic	0.616
146	A/chicken/Eastern_China/ZG16/2010	H5N1	Dec-10	China	AVIAN(Chicken)	0.9867	0.0133	1	0	0.9929	0.0071	0.9267	0.0733	1	0	0.94	0.06	0.96	0.04	0.9833	0.0167	0.9	0.1	0.88	0.12	1	0	avian	0.129
147	A/chicken/Eastern_China/ZG56/2011	H5N1	Dec-11	China	AVIAN(Chicken)	0.9667	0.0333	1	0	0.9786	0.0214	0.9	0.1	1	0	0.94	0.06	0.96	0.04	1	0	0.725	0.275	0.9867	0.0133	0.85	0.15	avian	0.189
148	A/chicken/Egypt/08124S_NLQP/2008	H5N1	1/10/2008	Egypt	AVIAN(Chicken)	0.9733	0.0267	1	0	1	0	0.8867	0.1133	0.4905	0.5095	1	0	1	0	0.9	0.1	0.95	0.05	0.9533	0.0467	1	0	avian	0.225
149	A/chicken/Egypt/083/2008	H5N1	1/2/2008	Egypt	AVIAN(Chicken)	1	0	1	0	1	0	0.9667	0.0333	1	0	1	0	0.94	0.06	1	0	1	0	0.9333	0.0667	1	0	avian	0.013
150	A/chicken/Egypt/0836/2008	H5N1	01/15/2008	Egypt	AVIAN(Chicken)	1	0	1	0	1	0	0.9667	0.0333	1	0	1	0	0.94	0.06	1	0	1	0	0.9867	0.0133	1	0	avian	0
151	A/chicken/Egypt/0891/2008	H5N1	09/26/2008	Egypt	AVIAN(Chicken)	0.98	0.02	0.7909	0.2091	0.8857	0.1143	0.9533	0.0467	1	0	1	0	1	0	0.9667	0.0333	0.95	0.05	0.9733	0.0267	1	0	avian	0.132
152	A/chicken/Egypt/14VIR784_5_1318S/2013	H5N1	2013	Egypt	AVIAN(Chicken)	0.86	0.14	0.9909	0.0091	1	0	0.1733	0.8267	0.8	0.2	0.96	0.04	0.81	0.19	0.8667	0.1333	0.55	0.45	0.9933	0.0067	0.95	0.05	zoonotic	0.666
153	A/chicken/Egypt/3/2006	H5N1	2006	Egypt	AVIAN(Chicken)	0.8867	0.1133	0.8545	0.1455	0.6	0.4	0.9133	0.0867	0.925	0.075	0.86	0.14	0.79	0.21	0.8833	0.1167	0.875	0.125	0.9867	0.0133	0.75	0.25	zoonotic	0.838
154	A/chicken/Egypt/A10351A/2014	H5N1	11/23/2014	Egypt	AVIAN(Chicken)	0.98	0.02	1	0	0.9071	0.0929	0.96	0.04	1	0	0.98	0.02	1	0	0.95	0.05	0.825	0.175	0.88	0.12	0.725	0.275	avian	0.215
155	A/chicken/Egypt/CL6/2007	H5N1	Mar-07	Egypt	AVIAN(Chicken)	1	0	1	0	1	0	1	0	1	0	0.98	0.02	1	0	0.9667	0.0333	1	0	0.9867	0.0133	0.95	0.05	avian	0.02
156	A/chicken/Egypt/F9514A/2014	H5N1	01/27/2014	Egypt	AVIAN(Chicken)	0.9133	0.0867	1	0	1	0	0.6733	0.3267	1	0	0.98	0.02	1	0	0.95	0.05	0.85	0.15	0.8867	0.1133	0.7	0.3	avian	0.457
157	A/chicken/Egypt/F9514E/2014	H5N1	01/27/2014	Egypt	AVIAN(Chicken)	0.9133	0.0867	1	0	1	0	0.6733	0.3267	1	0	0.98	0.02	1	0	0.95	0.05	0.9	0.1	0.8867	0.1133	0.7	0.3	avian	0.447
158	A/chicken/Egypt/M2773A/2011	H5N1	01/19/2011	Egypt	AVIAN(Chicken)	1	0	1	0	1	0	0.88	0.12	1	0	1	0	0.99	0.01	0.9333	0.0667	1	0	0.9933	0.0067	1	0	avian	0.04
159	A/chicken/Egypt/M7217B/2013	H5N1	01/31/2013	Egypt	AVIAN(Chicken)	0.9933	0.0067	1	0	0.9857	0.0143	0.9667	0.0333	1	0	0.98	0.02	1	0	0.9333	0.0667	0.975	0.025	0.9933	0.0067	1	0	avian	0.03
160	A/chicken/Egypt/Q1011/2010	H5N1	2010	Egypt	AVIAN(Chicken)	1	0	1	0	1	0	0.9467	0.0533	1	0	0.98	0.02	0.94	0.06	0.9833	0.0167	0.95	0.05	0.7067	0.2933	0.925	0.075	avian	0.175
161	A/chicken/Egypt/Q1089E/2010	H5N1	01/13/2010	Egypt	AVIAN(Chicken)	0.9467	0.0533	1	0	1	0	0.96	0.04	1	0	1	0	0.94	0.06	0.9833	0.0167	1	0	0.9467	0.0533	1	0	avian	0.043
162	A/chicken/Egypt/Q1090E/2010	H5N1	01/13/2010	Egypt	AVIAN(Chicken)	1	0	1	0	1	0	0.84	0.16	0.9	0.1	1	0	0.94	0.06	0.9833	0.0167	1	0	0.9467	0.0533	1	0	avian	0.169
163	A/chicken/Egypt/Q1112E/2010	H5N1	01/27/2010	Egypt	AVIAN(Chicken)	1	0	1	0	1	0	0.9933	0.0067	0.975	0.025	0.94	0.06	0.94	0.06	0.9833	0.0167	1	0	0.9667	0.0333	1	0	avian	0.02
164	A/chicken/Egypt/Q1118D/2010	H5N1	01/27/2010	Egypt	AVIAN(Chicken)	1	0	1	0	1	0	0.9867	0.0133	1	0	0.94	0.06	0.94	0.06	0.9833	0.0167	1	0	0.9667	0.0333	1	0	avian	0.03
165	A/chicken/Egypt/Q1182/2010	H5N1	2010	Egypt	AVIAN(Chicken)	0.9933	0.0067	1	0	0.9214	0.0786	0.9933	0.0067	0.95	0.05	0.94	0.06	0.71	0.29	0.9	0.1	1	0	0.9667	0.0333	0.7	0.3	avian	0.348
166	A/chicken/Egypt/Q1182E/2010	H5N1	2/3/2010	Egypt	AVIAN(Chicken)	0.9867	0.0133	1	0	1	0	0.9867	0.0133	1	0	0.94	0.06	0.94	0.06	0.9833	0.0167	1	0	0.9667	0.0333	0.95	0.05	avian	0.02
167	A/chicken/Egypt/Q1184B/2010	H5N1	02/15/2010	Egypt	AVIAN(Chicken)	1	0	1	0	0.9857	0.0143	0.9933	0.0067	1	0	0.94	0.06	0.94	0.06	0.9833	0.0167	1	0	0.9667	0.0333	1	0	avian	0.02
168	A/chicken/Egypt/Q1185/2010	H5N1	2010	Egypt	AVIAN(Chicken)	1	0	1	0	1	0	0.9467	0.0533	1	0	0.98	0.02	0.94	0.06	0.9833	0.0167	0.95	0.05	0.7067	0.2933	0.875	0.125	avian	0.215
169	A/chicken/Egypt/Q1397D/2010	H5N1	03/20/2010	Egypt	AVIAN(Chicken)	0.9933	0.0067	1	0	1	0	0.9933	0.0067	1	0	0.94	0.06	0.94	0.06	0.9667	0.0333	1	0	0.9667	0.0333	1	0	avian	0.02
170	A/chicken/Egypt/Q1769B/2010	H5N1	05/30/2010	Egypt	AVIAN(Chicken)	0.9933	0.0067	1	0	0.9929	0.0071	0.8933	0.1067	1	0	0.98	0.02	0.94	0.06	0.9667	0.0333	1	0	0.98	0.02	1	0	avian	0.046
171	A/chicken/Egypt/Q1995A/2010	H5N1	07/23/2010	Egypt	AVIAN(Chicken)	0.9933	0.0067	0.9545	0.0455	1	0	0.98	0.02	0.975	0.025	0.96	0.04	0.94	0.06	0.9833	0.0167	1	0	0.9667	0.0333	0.925	0.075	avian	0.02
172	A/chicken/Egypt/Q1995D/2010	H5N1	08/23/2010	Egypt	AVIAN(Chicken)	0.9933	0.0067	0.9545	0.0455	1	0	0.98	0.02	0.975	0.025	0.96	0.04	0.94	0.06	0.9833	0.0167	1	0	0.9667	0.0333	1	0	avian	0.026
173	A/chicken/Egypt/Q2247A/2010	H5N1	09/29/2010	Egypt	AVIAN(Chicken)	0.9867	0.0133	0.9545	0.0455	1	0	0.9667	0.0333	0.975	0.025	0.94	0.06	0.94	0.06	0.9833	0.0167	1	0	0.9667	0.0333	0.85	0.15	avian	0.056
174	A/chicken/Egypt/Q2247B/2010	H5N1	09/29/2010	Egypt	AVIAN(Chicken)	0.9867	0.0133	0.9545	0.0455	1	0	0.9533	0.0467	0.975	0.025	0.94	0.06	0.94	0.06	0.9833	0.0167	0.975	0.025	0.9667	0.0333	0.9	0.1	avian	0.023
175	A/chicken/Egypt/Q5283C/2012	H5N1	5/6/2012	Egypt	AVIAN(Chicken)	0.9933	0.0067	1	0	0.9929	0.0071	0.9667	0.0333	1	0	0.96	0.04	0.98	0.02	1	0	1	0	0.9933	0.0067	0.875	0.125	avian	0.033
176	A/chicken/Egypt/S2938D/2011	H5N1	02/28/2011	Egypt	AVIAN(Chicken)	0.9933	0.0067	1	0	1	0	0.88	0.12	1	0	0.94	0.06	1	0	0.95	0.05	1	0	0.9933	0.0067	1	0	avian	0.063
177	A/chicken/Egypt/S3280B/2011	H5N1	5/12/2011	Egypt	AVIAN(Chicken)	0.9733	0.0267	0.9909	0.0091	0.9643	0.0357	0.7	0.3	0.975	0.025	1	0	1	0	1	0	1	0	0.9933	0.0067	1	0	avian	0.166
178	A/chicken/Egypt/S3280D/2011	H5N1	5/12/2011	Egypt	AVIAN(Chicken)	0.9733	0.0267	0.9909	0.0091	0.9643	0.0357	0.7	0.3	1	0	1	0	1	0	1	0	0.825	0.175	0.9933	0.0067	1	0	avian	0.212
179	A/chicken/Egypt/S3280E/2011	H5N1	5/12/2011	Egypt	AVIAN(Chicken)	0.9733	0.0267	0.9909	0.0091	0.9643	0.0357	0.7	0.3	1	0	1	0	1	0	1	0	0.925	0.075	0.9933	0.0067	1	0	avian	0.192
180	A/chicken/Egypt/S3802B/2011	H5N1	9/8/2011	Egypt	AVIAN(Chicken)	1	0	1	0	1	0	0.8733	0.1267	1	0	1	0	1	0	0.9833	0.0167	0.95	0.05	0.9933	0.0067	0.975	0.025	avian	0.02
181	A/chicken/Egypt/S3806B/2011	H5N1	9/4/2011	Egypt	AVIAN(Chicken)	1	0	1	0	1	0	0.8733	0.1267	1	0	1	0	1	0	0.9833	0.0167	0.925	0.075	0.9933	0.0067	0.975	0.025	avian	0.023
182	A/chicken/Egypt/S3806D/2011	H5N1	9/4/2011	Egypt	AVIAN(Chicken)	1	0	1	0	1	0	0.8733	0.1267	1	0	1	0	1	0	0.9833	0.0167	0.925	0.075	0.9933	0.0067	0.975	0.025	avian	0.023
183	A/chicken/Fujian/C1161/2013	H9N2	2/5/2013	China	AVIAN(Chicken)	1	0	0.8273	0.1727	0.9857	0.0143	1	0	1	0	1	0	1	0	1	0	0.8	0.2	0.98	0.02	0.95	0.05	avian	0.149
184	A/chicken/Giza/CAI15/2008	H5N1	6/1/2008	Egypt	AVIAN(Chicken)	0.9867	0.0133	1	0	1	0	0.9667	0.0333	1	0	1	0	0.94	0.06	1	0	1	0	0.9867	0.0133	0.975	0.025	avian	0
185	A/chicken/Giza/CAI17/2009	H5N1	7/1/2009	Egypt	AVIAN(Chicken)	0.92	0.08	0.9273	0.0727	1	0	0.8667	0.1333	0.95	0.05	1	0	0.94	0.06	0.95	0.05	0.85	0.15	0.9533	0.0467	0.975	0.025	avian	0.215
186	A/chicken/Giza/CAI22/2008	H5N1	06/30/2008	Egypt	AVIAN(Chicken)	0.9933	0.0067	1	0	1	0	0.42	0.58	1	0	1	0	0.94	0.06	1	0	1	0	0.9867	0.0133	0.95	0.05	avian	0.209
187	A/chicken/Giza/CAI23/2008	H5N1	06/30/2008	Egypt	AVIAN(Chicken)	1	0	1	0	1	0	0.9667	0.0333	0.95	0.05	1	0	0.94	0.06	1	0	1	0	0.9867	0.0133	0.975	0.025	avian	0.007
188	A/chicken/Giza/CAI24/2008	H5N1	09/30/2008	Egypt	AVIAN(Chicken)	0.98	0.02	1	0	1	0	0.9733	0.0267	1	0	0.98	0.02	0.95	0.05	0.95	0.05	1	0	0.9867	0.0133	0.975	0.025	avian	0.017
189	A/chicken/Giza/CAI6/2008	H5N1	7/1/2008	Egypt	AVIAN(Chicken)	1	0	1	0	1	0	0.9667	0.0333	1	0	1	0	0.94	0.06	1	0	0.975	0.025	0.9867	0.0133	1	0	avian	0
190	A/chicken/Giza/CAI7/2008	H5N1	3/1/2008	Egypt	AVIAN(Chicken)	0.98	0.02	1	0	1	0	0.9733	0.0267	1	0	0.98	0.02	0.95	0.05	0.95	0.05	1	0	0.9867	0.0133	0.975	0.025	avian	0.017
191	A/chicken/Giza/CAI8/2008	H5N1	4/1/2008	Egypt	AVIAN(Chicken)	1	0	1	0	1	0	0.9733	0.0267	1	0	0.98	0.02	0.95	0.05	0.95	0.05	1	0	0.9867	0.0133	0.975	0.025	avian	0.007
192	A/chicken/Guangdong/1/2005	H5N1	2005	China	AVIAN(Chicken)	0.96	0.04	1	0	1	0	1	0	0.5249	0.4751	1	0	1	0	0.9833	0.0167	0.9875	0.0125	1	0	0.975	0.025	avian	0.079
193	A/chicken/Guangdong/3135/2013	H7N9	05/16/2013	China	AVIAN(Chicken)	0.3333	0.6667	0.8273	0.1727	0.4143	0.5857	0.6467	0.3533	0.725	0.275	0.1	0.9	0.99	0.01	0.75	0.25	0.05	0.95	0.26	0.74	0.825	0.175	zoonotic	1
194	A/chicken/Guangdong/3640/2013	H7N9	05/16/2013	China	AVIAN(Chicken)	0.3333	0.6667	0.8273	0.1727	0.4143	0.5857	0.2467	0.7533	0.725	0.275	0.78	0.22	0.99	0.01	0.7833	0.2167	0.05	0.95	0.26	0.74	0.825	0.175	zoonotic	0.993
195	A/chicken/Guangdong/G1/2013	H7N9	5/5/2013	China	AVIAN(Chicken)	0.3333	0.6667	0.8273	0.1727	0.4143	0.5857	0.5267	0.4733	0.725	0.275	0.1	0.9	0.99	0.01	0.0667	0.9333	0.05	0.95	0.26	0.74	0.825	0.175	zoonotic	1
196	A/chicken/Guangdong/G2/2013	H7N9	5/5/2013	China	AVIAN(Chicken)	0.2667	0.7333	0.8727	0.1273	0.4143	0.5857	0.8267	0.1733	0.775	0.225	0.78	0.22	0.99	0.01	0.7333	0.2667	0.05	0.95	0.26	0.74	0.925	0.075	zoonotic	0.93
197	A/chicken/Guangdong/G3/2013	H7N9	5/5/2013	China	AVIAN(Chicken)	0.2667	0.7333	0.8273	0.1727	0.4143	0.5857	0.8267	0.1733	0.225	0.775	0.8	0.2	0.98	0.02	0.0667	0.9333	0.05	0.95	0.26	0.74	0.925	0.075	zoonotic	0.967
198	A/chicken/Guangdong/LG1/2013	H9N2	Jan-13	China	AVIAN(Chicken)	1	0	0.8273	0.1727	0.9857	0.0143	0.9933	0.0067	0.9125	0.0875	1	0	1	0	1	0	0.975	0.025	0.98	0.02	1	0	avian	0.156
199	A/chicken/Guangdong/SD1/2013	H7N9	05/16/2013	China	AVIAN(Chicken)	0.9667	0.0333	0.8273	0.1727	1	0	0.5	0.5	0.725	0.275	0.78	0.22	0.93	0.07	0.7	0.3	0.05	0.95	0.26	0.74	0.825	0.175	zoonotic	0.937
200	A/chicken/Guangdong/SD641/2013	H7N9	5/3/2013	China	AVIAN(Chicken)	0.2667	0.7333	0.8273	0.1727	0.4143	0.5857	0.8267	0.1733	0.725	0.275	0.1	0.9	0.99	0.01	0.85	0.15	0.05	0.95	0.26	0.74	0.925	0.075	zoonotic	0.993
201	A/chicken/Guangxi/KMIII/1999	H9N2	1999	China	AVIAN(Chicken)	1	0	1	0	0.9786	0.0214	0.9933	0.0067	1	0	0.96	0.04	0.95	0.05	0.9	0.1	0.8875	0.1125	1	0	0.95	0.05	avian	0.185
202	A/chicken/Guangxi/LS/2013	H9N2	11/23/2013	China	AVIAN(Chicken)	0.9933	0.0067	0.8909	0.1091	0.9714	0.0286	0.9933	0.0067	0.5708	0.4292	0.84	0.16	0.98	0.02	0.8167	0.1833	0.775	0.225	0.9533	0.0467	1	0	zoonotic	0.606
203	A/chicken/Ha_Tay/44/2007	H5N1	2007	Viet_Nam	AVIAN(Chicken)	0.9133	0.0867	0.5577	0.4423	0.9943	0.0057	0.9933	0.0067	0.5249	0.4751	1	0	0.99	0.01	0.9667	0.0333	0.875	0.125	0.94	0.06	0.925	0.075	avian	0.46
204	A/chicken/Hangzhou/174/2013	H7N9	5/5/2013	China	AVIAN(Chicken)	0.7067	0.2933	0.8273	0.1727	1	0	0.14	0.86	0.45	0.55	0.58	0.42	0.32	0.68	0.6833	0.3167	0.05	0.95	0.2867	0.7133	0.725	0.275	zoonotic	1
205	A/chicken/Hanoi/45/2007	H5N1	2007	Viet_Nam	AVIAN(Chicken)	0.96	0.04	0.5577	0.4423	0.9943	0.0057	0.9978	0.0022	1	0	1	0	0.99	0.01	0.9667	0.0333	0.81	0.19	0.9333	0.0667	0.9	0.1	avian	0.262
206	A/chicken/Hong_Kong/CSW475/2009	H9N2	2009	Hong_Kong	AVIAN(Chicken)	1	0	1	0	1	0	1	0	0.9	0.1	1	0	0.97	0.03	1	0	1	0	0.96	0.04	1	0	avian	0.03
207	A/chicken/Hong_Kong/FY85/2008	H9N2	2008	Hong_Kong	AVIAN(Chicken)	1	0	1	0	0.9929	0.0071	0.9733	0.0267	1	0	1	0	1	0	1	0	1	0	0.96	0.04	0.975	0.025	avian	0
208	A/chicken/Hong_Kong/G9/1997	H9N2	1997	Hong_Kong	AVIAN(Chicken)	1	0	1	0	1	0	1	0	0.975	0.025	0.98	0.02	1	0	0.9333	0.0667	0.8	0.2	0.9	0.1	0.925	0.075	avian	0.126
209	A/chicken/Hong_Kong/NT270/2008	H9N2	2008	Hong_Kong	AVIAN(Chicken)	0.94	0.06	1	0	0.9786	0.0214	0.9933	0.0067	1	0	1	0	1	0	1	0	1	0	0.96	0.04	0.925	0.075	avian	0.007
210	A/chicken/Hong_Kong/SF60/2008	H9N2	2008	Hong_Kong	AVIAN(Chicken)	1	0	0.8727	0.1273	0.9929	0.0071	1	0	0.975	0.025	1	0	0.99	0.01	0.95	0.05	0.975	0.025	0.9933	0.0067	0.975	0.025	avian	0.056
211	A/chicken/Hong_Kong/SSP176/2009	H9N2	2009	Hong_Kong	AVIAN(Chicken)	0.9933	0.0067	1	0	1	0	1	0	0.9	0.1	1	0	1	0	1	0	1	0	0.96	0.04	1	0	avian	0.026
212	A/chicken/Hong_Kong/SSP177W/2009	H9N2	2009	Hong_Kong	AVIAN(Chicken)	1	0	0.7364	0.2636	0.9714	0.0286	1	0	0.9	0.1	1	0	1	0	1	0	1	0	0.96	0.04	0.8	0.2	avian	0.248
213	A/chicken/Hong_Kong/TP38/2003	H9N2	2003	Hong_Kong	AVIAN(Chicken)	1	0	1	0	1	0	1	0	0.15	0.85	1	0	1	0	0.9833	0.0167	1	0	1	0	0.975	0.025	avian	0.079
214	A/chicken/Hong_Kong/YU119/2009	H9N2	2009	Hong_Kong	AVIAN(Chicken)	0.96	0.04	1	0	0.9571	0.0429	0.9933	0.0067	1	0	1	0	1	0	0.9	0.1	1	0	0.9867	0.0133	0.925	0.075	avian	0.073
215	A/chicken/Hong_Kong/YU471W/2008	H9N2	2008	Hong_Kong	AVIAN(Chicken)	1	0	1	0	0.9571	0.0429	1	0	1	0	1	0	1	0	1	0	1	0	0.96	0.04	1	0	avian	0
216	A/chicken/Hubei/01/1999	H9N2	02/21/1999	China	AVIAN(Chicken)	1	0	0.9909	0.0091	1	0	1	0	1	0	0.98	0.02	0.98	0.02	0.9667	0.0333	1	0	0.9867	0.0133	0.975	0.025	avian	0.02
217	A/chicken/Hubei/2856/2007	H5N1	01/29/2007	China	AVIAN(Chicken)	0.86	0.14	0.5577	0.4423	1	0	0.96	0.04	0.825	0.175	0.98	0.02	0.99	0.01	0.9667	0.0333	0.925	0.075	0.7067	0.2933	1	0	avian	0.49
218	A/chicken/Hubei/3002/2007	H5N1	01/29/2007	China	AVIAN(Chicken)	0.9267	0.0733	0.5577	0.4423	0.5123	0.4877	0.9933	0.0067	0.925	0.075	0.94	0.06	0.95	0.05	0.9333	0.0667	0.975	0.025	0.9933	0.0067	0.975	0.025	avian	0.371
219	A/chicken/Hunan/1793/2007	H5N1	01/23/2007	China	AVIAN(Chicken)	0.8067	0.1933	0.9818	0.0182	1	0	0.92	0.08	0.975	0.025	0.88	0.12	0.94	0.06	0.9167	0.0833	0.95	0.05	0.8733	0.1267	0.925	0.075	avian	0.424
220	A/chicken/Hunan/23/2002	H5N1	2002	China	AVIAN(Chicken)	0.9067	0.0933	0.5577	0.4423	1	0	1	0	0.95	0.05	0.94	0.06	0.95	0.05	0.7833	0.2167	0.85	0.15	0.9667	0.0333	0.575	0.425	zoonotic	0.626
221	A/chicken/Hunan/3157/2006	H5N1	11/30/2006	China	AVIAN(Chicken)	0.8333	0.1667	0.5577	0.4423	0.5123	0.4877	0.9933	0.0067	1	0	1	0	0.95	0.05	0.9833	0.0167	0.95	0.05	0.9867	0.0133	1	0	avian	0.258
222	A/chicken/Huzhou/3765/2013	H7N9	10/24/2013	China	AVIAN(Chicken)	0.72	0.28	0.8273	0.1727	1	0	0.5267	0.4733	0.725	0.275	0.34	0.66	0.99	0.01	0.0667	0.9333	0.05	0.95	0.3333	0.6667	1	0	zoonotic	0.974
223	A/chicken/Huzhou/3791/2013	H7N9	10/24/2013	China	AVIAN(Chicken)	0.72	0.28	0.8273	0.1727	1	0	0.5267	0.4733	0.725	0.275	0.34	0.66	0.99	0.01	0.0667	0.9333	0.05	0.95	0.3333	0.6667	1	0	zoonotic	0.974
224	A/chicken/Huzhou/3801/2013	H9N2	10/24/2013	China	AVIAN(Chicken)	1	0	0.8273	0.1727	1	0	0.9933	0.0067	0.725	0.275	0.44	0.56	0.99	0.01	0.9833	0.0167	0.875	0.125	0.6133	0.3867	1	0	zoonotic	0.738
225	A/chicken/Huzhou/3802/2013	H7N9	10/24/2013	China	AVIAN(Chicken)	0.72	0.28	0.8273	0.1727	0.9714	0.0286	0.5267	0.4733	0.725	0.275	0.34	0.66	0.99	0.01	0.0667	0.9333	0.05	0.95	0.3333	0.6667	1	0	zoonotic	0.974
226	A/chicken/Huzhou/4045/2013	H7N9	10/24/2013	China	AVIAN(Chicken)	0.5	0.5	0.8273	0.1727	0.95	0.05	0.4467	0.5533	0.825	0.175	0.48	0.52	0.39	0.61	0.5167	0.4833	0.775	0.225	0.26	0.74	0.825	0.175	zoonotic	0.987
227	A/chicken/Huzhou/4067/2013	H7N9	10/24/2013	China	AVIAN(Chicken)	0.72	0.28	0.8273	0.1727	0.9429	0.0571	0.5267	0.4733	0.725	0.275	0.34	0.66	0.99	0.01	0.65	0.35	0.05	0.95	0.3333	0.6667	1	0	zoonotic	0.964
228	A/chicken/Huzhou/4073/2013	H7N9	10/24/2013	China	AVIAN(Chicken)	0.72	0.28	0.8273	0.1727	0.9429	0.0571	0.5333	0.4667	0.725	0.275	0.34	0.66	0.99	0.01	0.4667	0.5333	0.05	0.95	0.3333	0.6667	1	0	zoonotic	0.964
229	A/chicken/Huzhou/4076/2013	H7N9	10/24/2013	China	AVIAN(Chicken)	0.7867	0.2133	0.8273	0.1727	1	0	0.5267	0.4733	0.725	0.275	0.34	0.66	0.99	0.01	0.0667	0.9333	0.025	0.975	0.3333	0.6667	1	0	zoonotic	0.904
230	A/chicken/Huzhou/4083/2013	H7N9	10/24/2013	China	AVIAN(Chicken)	0.72	0.28	0.8273	0.1727	1	0	0.5267	0.4733	0.725	0.275	0.34	0.66	0.99	0.01	0.0667	0.9333	0.375	0.625	0.3333	0.6667	1	0	zoonotic	0.974
231	A/chicken/Huzhou/4141/2013	H7N9	10/24/2013	China	AVIAN(Chicken)	0.72	0.28	0.8273	0.1727	1	0	0.5267	0.4733	0.45	0.55	0.34	0.66	0.99	0.01	0.0667	0.9333	0.825	0.175	0.3333	0.6667	1	0	zoonotic	0.967
232	A/chicken/Indonesia/CDC25/2005	H5N1	10/4/2005	Indonesia	AVIAN(Chicken)	0.8533	0.1467	0.8682	0.1318	0.7929	0.2071	0.8067	0.1933	1	0	0.98	0.02	0.94	0.06	0.95	0.05	0.925	0.075	0.96	0.04	0.925	0.075	zoonotic	0.513
233	A/chicken/Jiangsu/2477/2014	H5N1	06/17/2014	China	AVIAN(Chicken)	0.9867	0.0133	0.5577	0.4423	0.9857	0.0143	0.9667	0.0333	0.9	0.1	1	0	0.94	0.06	0.9	0.1	0.75	0.25	0.7333	0.2667	0.95	0.05	avian	0.5
234	A/chicken/Jiangsu/927/2013	H5N1	11/18/2013	China	AVIAN(Chicken)	1	0	0.5577	0.4423	0.9714	0.0286	0.96	0.04	1	0	0.88	0.12	0.99	0.01	0.9667	0.0333	0.85	0.15	0.6133	0.3867	1	0	avian	0.46
235	A/chicken/Jiangsu/DD6/2013	H9N2	4/5/2013	China	AVIAN(Chicken)	1	0	0.9636	0.0364	0.9786	0.0214	1	0	0.675	0.325	0.96	0.04	0.98	0.02	1	0	0.925	0.075	0.98	0.02	0.925	0.075	avian	0.172
236	A/chicken/Jiangsu/S002/2013	H7N9	04/16/2013	China	AVIAN(Chicken)	0.7533	0.2467	0.8273	0.1727	1	0	0.14	0.86	0.725	0.275	0.1	0.9	0.99	0.01	0.0667	0.9333	0.05	0.95	0.26	0.74	0.825	0.175	zoonotic	0.997
237	A/chicken/Jiangsu/SC035/2013	H7N9	04/16/2013	China	AVIAN(Chicken)	0.2667	0.7333	0.8273	0.1727	0.4143	0.5857	0.5533	0.4467	0.725	0.275	0.22	0.78	0.32	0.68	0.0667	0.9333	0.05	0.95	0.26	0.74	0.825	0.175	zoonotic	1
238	A/chicken/Jiangsu/SC099/2013	H7N9	04/16/2013	China	AVIAN(Chicken)	0.7533	0.2467	0.8273	0.1727	1	0	0.7733	0.2267	0.275	0.725	0.1	0.9	0.99	0.01	0.9833	0.0167	0.925	0.075	0.9733	0.0267	0.975	0.025	zoonotic	0.818
239	A/chicken/Jiangsu/SC502/2013	H9N2	5/12/2013	China	AVIAN(Chicken)	1	0	0.8273	0.1727	0.9143	0.0857	0.8933	0.1067	0.725	0.275	0.1	0.9	0.99	0.01	0.6	0.4	0.05	0.95	0.26	0.74	1	0	zoonotic	0.864
240	A/chicken/Jiangsu/SC537/2013	H7N9	04/16/2013	China	AVIAN(Chicken)	0.2667	0.7333	1	0	1	0	0.68	0.32	0.725	0.275	0.1	0.9	0.99	0.01	0.0667	0.9333	0.05	0.95	0.26	0.74	1	0	zoonotic	0.904
241	A/chicken/Jiangsu/TM38/2013	H9N2	03/15/2013	China	AVIAN(Chicken)	1	0	0.8273	0.1727	0.8286	0.1714	0.9933	0.0067	0.9	0.1	0.1	0.9	0.99	0.01	0.5	0.5	0.95	0.05	0.26	0.74	0.35	0.65	zoonotic	0.811
242	A/chicken/Jiangsu/TM55/2013	H9N2	2/1/2013	China	AVIAN(Chicken)	1	0	0.8727	0.1273	0.9786	0.0214	1	0	0.8	0.2	0.1	0.9	0.99	0.01	0.4	0.6	0.875	0.125	0.3267	0.6733	0.4	0.6	zoonotic	0.844
243	A/chicken/Jiangsu/YZLH3/2013	H9N2	5/1/2013	China	AVIAN(Chicken)	0.9933	0.0067	0.8636	0.1364	0.9571	0.0429	0.9867	0.0133	1	0	0.76	0.24	0.99	0.01	0.9167	0.0833	0.725	0.275	0.5533	0.4467	1	0	zoonotic	0.619
244	A/chicken/Jiangxi/10269/2013	H9N2	3/10/2013	China	AVIAN(Chicken)	1	0	1	0	0.9714	0.0286	0.86	0.14	0.9625	0.0375	0.98	0.02	1	0	1	0	0.95	0.05	0.9733	0.0267	1	0	avian	0.063
245	A/chicken/Jiangxi/10278/2013	H9N2	3/10/2013	China	AVIAN(Chicken)	1	0	1	0	0.9714	0.0286	0.86	0.14	0.9	0.1	0.92	0.08	0.85	0.15	0.9167	0.0833	0.925	0.075	0.9733	0.0267	1	0	avian	0.255
246	A/chicken/Jiangxi/10552/2014	H7N9	02/18/2014	China	AVIAN(Chicken)	0.54	0.46	0.8818	0.1182	1	0	0.4667	0.5333	0.725	0.275	0.52	0.48	0.99	0.01	1	0	1	0	0.9467	0.0533	0.925	0.075	zoonotic	0.808
247	A/chicken/Jiangxi/10870/2014	H7N9	02/18/2014	China	AVIAN(Chicken)	0.54	0.46	0.8818	0.1182	1	0	0.4667	0.5333	0.725	0.275	0.52	0.48	0.99	0.01	1	0	0.95	0.05	0.9467	0.0533	1	0	zoonotic	0.818
248	A/chicken/Jiangxi/10871/2014	H7N9	02/18/2014	China	AVIAN(Chicken)	0.54	0.46	0.8818	0.1182	1	0	0.4667	0.5333	0.725	0.275	0.52	0.48	0.99	0.01	1	0	0.95	0.05	0.9467	0.0533	1	0	zoonotic	0.818
249	A/chicken/Jiangxi/10873/2014	H7N9	02/18/2014	China	AVIAN(Chicken)	0.54	0.46	0.8818	0.1182	1	0	0.4667	0.5333	0.725	0.275	0.52	0.48	0.99	0.01	1	0	1	0	0.9467	0.0533	1	0	zoonotic	0.778
250	A/chicken/Jiangxi/10874/2014	H7N9	02/18/2014	China	AVIAN(Chicken)	0.54	0.46	0.8818	0.1182	1	0	0.4667	0.5333	0.725	0.275	0.52	0.48	0.99	0.01	1	0	0.95	0.05	0.9467	0.0533	1	0	zoonotic	0.818
251	A/chicken/Jiangxi/10875/2014	H7N9	02/18/2014	China	AVIAN(Chicken)	0.54	0.46	0.8818	0.1182	1	0	0.4667	0.5333	0.725	0.275	0.52	0.48	0.99	0.01	1	0	0.95	0.05	0.9467	0.0533	1	0	zoonotic	0.818
252	A/chicken/Jiangxi/10877/2014	H7N9	02/18/2014	China	AVIAN(Chicken)	0.54	0.46	0.8818	0.1182	1	0	0.4667	0.5333	0.725	0.275	0.52	0.48	0.99	0.01	1	0	0.95	0.05	0.9467	0.0533	1	0	zoonotic	0.818
253	A/chicken/Jiangxi/10882/2014	H7N9	02/18/2014	China	AVIAN(Chicken)	0.54	0.46	0.8818	0.1182	1	0	0.4667	0.5333	0.725	0.275	0.52	0.48	0.99	0.01	1	0	0.95	0.05	0.9467	0.0533	1	0	zoonotic	0.818
254	A/chicken/Jiangxi/10885/2014	H7N9	02/18/2014	China	AVIAN(Chicken)	0.54	0.46	0.8818	0.1182	1	0	0.4667	0.5333	0.725	0.275	0.52	0.48	0.99	0.01	1	0	0.95	0.05	0.9467	0.0533	1	0	zoonotic	0.818
255	A/chicken/Jiangxi/10894/2014	H7N9	02/18/2014	China	AVIAN(Chicken)	0.54	0.46	0.8818	0.1182	1	0	0.4667	0.5333	0.725	0.275	0.52	0.48	0.99	0.01	1	0	0.95	0.05	0.9467	0.0533	1	0	zoonotic	0.818
256	A/chicken/Jiangxi/10896/2014	H7N9	02/18/2014	China	AVIAN(Chicken)	0.54	0.46	0.8818	0.1182	1	0	0.4667	0.5333	0.725	0.275	0.52	0.48	0.99	0.01	1	0	0.95	0.05	0.9467	0.0533	1	0	zoonotic	0.818
257	A/chicken/Jiangxi/10897/2014	H7N9	02/18/2014	China	AVIAN(Chicken)	0.54	0.46	0.8818	0.1182	1	0	0.4667	0.5333	0.725	0.275	0.52	0.48	0.99	0.01	1	0	0.95	0.05	0.9467	0.0533	1	0	zoonotic	0.818
258	A/chicken/Jiangxi/10939/2014	H7N9	02/18/2014	China	AVIAN(Chicken)	0.54	0.46	0.8818	0.1182	1	0	0.4667	0.5333	0.725	0.275	0.52	0.48	0.99	0.01	1	0	0.95	0.05	0.9467	0.0533	1	0	zoonotic	0.818
259	A/chicken/Jiangxi/10943/2014	H7N9	02/18/2014	China	AVIAN(Chicken)	0.54	0.46	0.8818	0.1182	1	0	0.4667	0.5333	0.725	0.275	0.52	0.48	0.99	0.01	1	0	0.95	0.05	0.9467	0.0533	1	0	zoonotic	0.818
260	A/chicken/Jiangxi/10945/2014	H7N9	02/18/2014	China	AVIAN(Chicken)	0.54	0.46	0.8818	0.1182	1	0	0.4667	0.5333	0.725	0.275	0.52	0.48	0.99	0.01	1	0	0.95	0.05	0.9467	0.0533	1	0	zoonotic	0.818
261	A/chicken/Jiangxi/10946/2014	H7N9	02/18/2014	China	AVIAN(Chicken)	0.54	0.46	0.8818	0.1182	1	0	0.4667	0.5333	0.725	0.275	0.52	0.48	0.99	0.01	1	0	0.95	0.05	0.9467	0.0533	0.975	0.025	zoonotic	0.831
262	A/chicken/Jiangxi/10947/2014	H7N9	02/18/2014	China	AVIAN(Chicken)	0.54	0.46	0.8818	0.1182	1	0	0.4667	0.5333	0.725	0.275	0.52	0.48	0.99	0.01	1	0	0.95	0.05	0.9467	0.0533	1	0	zoonotic	0.818
263	A/chicken/Jiangxi/10948/2014	H7N9	02/18/2014	China	AVIAN(Chicken)	0.54	0.46	0.8818	0.1182	1	0	0.4667	0.5333	0.725	0.275	0.52	0.48	0.99	0.01	1	0	0.95	0.05	0.9467	0.0533	1	0	zoonotic	0.818
264	A/chicken/Jiangxi/10950/2014	H7N9	02/18/2014	China	AVIAN(Chicken)	0.54	0.46	0.8818	0.1182	1	0	0.4667	0.5333	0.725	0.275	0.52	0.48	0.99	0.01	1	0	0.95	0.05	0.9467	0.0533	1	0	zoonotic	0.818
265	A/chicken/Jiangxi/10953/2014	H7N9	02/18/2014	China	AVIAN(Chicken)	0.54	0.46	0.8818	0.1182	1	0	0.4667	0.5333	0.725	0.275	0.52	0.48	0.99	0.01	1	0	0.95	0.05	0.9467	0.0533	1	0	zoonotic	0.818
266	A/chicken/Jiangxi/10954/2014	H7N9	02/18/2014	China	AVIAN(Chicken)	0.54	0.46	0.8818	0.1182	1	0	0.4667	0.5333	0.725	0.275	0.52	0.48	0.99	0.01	1	0	0.95	0.05	0.9467	0.0533	1	0	zoonotic	0.818
267	A/chicken/Jiangxi/10958/2014	H7N9	02/18/2014	China	AVIAN(Chicken)	0.54	0.46	0.8818	0.1182	1	0	0.5533	0.4467	0.725	0.275	0.52	0.48	0.99	0.01	1	0	0.95	0.05	0.9467	0.0533	1	0	zoonotic	0.811
268	A/chicken/Jiangxi/10959/2014	H7N9	02/18/2014	China	AVIAN(Chicken)	0.54	0.46	0.8818	0.1182	1	0	0.4667	0.5333	0.725	0.275	0.52	0.48	0.99	0.01	1	0	0.95	0.05	0.9467	0.0533	1	0	zoonotic	0.818
269	A/chicken/Jiangxi/10961/2014	H7N9	02/18/2014	China	AVIAN(Chicken)	0.54	0.46	0.8636	0.1364	1	0	0.4667	0.5333	0.725	0.275	0.52	0.48	0.99	0.01	1	0	0.95	0.05	0.9467	0.0533	1	0	zoonotic	0.854
270	A/chicken/Jiangxi/10962/2014	H7N9	02/18/2014	China	AVIAN(Chicken)	0.54	0.46	0.8818	0.1182	1	0	0.4667	0.5333	0.725	0.275	0.52	0.48	0.99	0.01	1	0	0.95	0.05	0.9467	0.0533	1	0	zoonotic	0.818
271	A/chicken/Jiangxi/10964/2014	H7N9	02/18/2014	China	AVIAN(Chicken)	0.54	0.46	0.8818	0.1182	1	0	0.4667	0.5333	0.725	0.275	0.52	0.48	0.99	0.01	1	0	0.95	0.05	0.9467	0.0533	1	0	zoonotic	0.818
272	A/chicken/Jiangxi/10965/2014	H7N9	02/18/2014	China	AVIAN(Chicken)	0.54	0.46	0.9727	0.0273	1	0	0.4667	0.5333	0.825	0.175	0.52	0.48	0.99	0.01	1	0	0.95	0.05	0.9467	0.0533	0.975	0.025	zoonotic	0.791
273	A/chicken/Jiangxi/11708/2013	H9N2	03/24/2013	China	AVIAN(Chicken)	1	0	1	0	0.9714	0.0286	0.96	0.04	0.8	0.2	0.78	0.22	1	0	0.9833	0.0167	0.8	0.2	0.9733	0.0267	1	0	avian	0.225
274	A/chicken/Jiangxi/12200/2014	H7N9	03/16/2014	China	AVIAN(Chicken)	0.6733	0.3267	0.8273	0.1727	0.9857	0.0143	0.4533	0.5467	0.725	0.275	0.68	0.32	0.95	0.05	1	0	0.925	0.075	0.26	0.74	0.925	0.075	zoonotic	0.921
275	A/chicken/Jiangxi/12201/2014	H7N9	03/16/2014	China	AVIAN(Chicken)	0.6733	0.3267	0.8273	0.1727	0.9857	0.0143	0.4533	0.5467	0.725	0.275	0.68	0.32	0.95	0.05	0.8667	0.1333	0.925	0.075	0.26	0.74	0.925	0.075	zoonotic	0.964
276	A/chicken/Jiangxi/12206/2014	H7N9	03/16/2014	China	AVIAN(Chicken)	0.6733	0.3267	0.8273	0.1727	0.9857	0.0143	0.4467	0.5533	0.725	0.275	0.68	0.32	0.95	0.05	0.8667	0.1333	0.925	0.075	0.26	0.74	0.925	0.075	zoonotic	0.964
277	A/chicken/Jiangxi/12208/2014	H7N9	03/16/2014	China	AVIAN(Chicken)	0.6733	0.3267	0.8273	0.1727	0.9857	0.0143	0.4533	0.5467	0.725	0.275	0.68	0.32	0.95	0.05	0.8667	0.1333	0.925	0.075	0.26	0.74	0.925	0.075	zoonotic	0.964
278	A/chicken/Jiangxi/12210/2014	H7N9	03/16/2014	China	AVIAN(Chicken)	0.6733	0.3267	0.8273	0.1727	0.9857	0.0143	0.4533	0.5467	0.725	0.275	0.68	0.32	0.95	0.05	0.8667	0.1333	0.925	0.075	0.26	0.74	0.925	0.075	zoonotic	0.964
279	A/chicken/Jiangxi/12216/2014	H7N9	03/16/2014	China	AVIAN(Chicken)	0.6733	0.3267	0.8273	0.1727	0.9857	0.0143	0.4533	0.5467	0.725	0.275	0.68	0.32	0.95	0.05	0.8667	0.1333	0.925	0.075	0.26	0.74	0.925	0.075	zoonotic	0.964
280	A/chicken/Jiangxi/12217/2014	H7N9	03/16/2014	China	AVIAN(Chicken)	0.6733	0.3267	0.8273	0.1727	0.9857	0.0143	0.4533	0.5467	0.725	0.275	0.68	0.32	0.95	0.05	0.9333	0.0667	0.925	0.075	0.26	0.74	0.875	0.125	zoonotic	0.947
281	A/chicken/Jiangxi/12219/2014	H7N9	03/16/2014	China	AVIAN(Chicken)	0.6733	0.3267	0.8273	0.1727	0.9857	0.0143	0.4533	0.5467	0.725	0.275	0.68	0.32	0.95	0.05	0.8667	0.1333	0.925	0.075	0.26	0.74	0.925	0.075	zoonotic	0.964
282	A/chicken/Jiangxi/12221/2014	H7N9	03/16/2014	China	AVIAN(Chicken)	0.6733	0.3267	0.8273	0.1727	0.9857	0.0143	0.4533	0.5467	0.725	0.275	0.68	0.32	0.95	0.05	0.8667	0.1333	0.925	0.075	0.26	0.74	0.925	0.075	zoonotic	0.964
283	A/chicken/Jiangxi/12222/2014	H7N9	03/16/2014	China	AVIAN(Chicken)	0.6733	0.3267	0.8273	0.1727	0.9857	0.0143	0.4533	0.5467	0.725	0.275	0.68	0.32	0.95	0.05	0.8667	0.1333	0.925	0.075	0.26	0.74	0.925	0.075	zoonotic	0.964
284	A/chicken/Jiangxi/12232/2014	H7N9	03/16/2014	China	AVIAN(Chicken)	0.6733	0.3267	0.8273	0.1727	0.9857	0.0143	0.4533	0.5467	0.725	0.275	0.68	0.32	0.95	0.05	0.8667	0.1333	0.925	0.075	0.26	0.74	0.925	0.075	zoonotic	0.964
285	A/chicken/Jiangxi/12239/2014	H7N9	03/16/2014	China	AVIAN(Chicken)	0.6733	0.3267	0.8273	0.1727	0.9857	0.0143	0.4533	0.5467	0.725	0.275	0.68	0.32	0.95	0.05	0.8667	0.1333	0.925	0.075	0.26	0.74	0.925	0.075	zoonotic	0.964
286	A/chicken/Jiangxi/12240/2014	H7N9	03/16/2014	China	AVIAN(Chicken)	0.6733	0.3267	0.8273	0.1727	0.9857	0.0143	0.4533	0.5467	0.725	0.275	0.68	0.32	0.95	0.05	0.15	0.85	0.925	0.075	0.26	0.74	0.925	0.075	zoonotic	0.974
287	A/chicken/Jiangxi/12243/2014	H7N9	03/16/2014	China	AVIAN(Chicken)	0.6733	0.3267	0.8273	0.1727	0.9857	0.0143	0.4533	0.5467	0.725	0.275	0.68	0.32	0.95	0.05	0.8667	0.1333	0.925	0.075	0.26	0.74	0.925	0.075	zoonotic	0.964
288	A/chicken/Jiangxi/12245/2014	H7N9	03/16/2014	China	AVIAN(Chicken)	0.6733	0.3267	0.8273	0.1727	0.9857	0.0143	0.4533	0.5467	0.725	0.275	0.68	0.32	0.95	0.05	0.8667	0.1333	0.925	0.075	0.26	0.74	0.925	0.075	zoonotic	0.964
289	A/chicken/Jiangxi/12247/2014	H7N9	03/16/2014	China	AVIAN(Chicken)	0.6733	0.3267	0.8273	0.1727	0.9857	0.0143	0.4533	0.5467	0.725	0.275	0.68	0.32	0.88	0.12	0.85	0.15	0.925	0.075	0.26	0.74	0.925	0.075	zoonotic	0.97
290	A/chicken/Jiangxi/12248/2014	H7N9	03/16/2014	China	AVIAN(Chicken)	0.6733	0.3267	0.8273	0.1727	0.9857	0.0143	0.4533	0.5467	0.725	0.275	0.68	0.32	0.95	0.05	0.8667	0.1333	0.925	0.075	0.26	0.74	0.925	0.075	zoonotic	0.964
291	A/chicken/Jiangxi/12249/2014	H7N9	03/16/2014	China	AVIAN(Chicken)	0.6733	0.3267	0.8273	0.1727	0.9857	0.0143	0.4533	0.5467	0.725	0.275	0.68	0.32	0.82	0.18	0.8667	0.1333	0.925	0.075	0.26	0.74	0.925	0.075	zoonotic	0.96
292	A/chicken/Jiangxi/12251/2014	H7N9	03/16/2014	China	AVIAN(Chicken)	0.6733	0.3267	0.8273	0.1727	0.9857	0.0143	0.4533	0.5467	0.725	0.275	0.68	0.32	0.95	0.05	0.8667	0.1333	0.925	0.075	0.26	0.74	0.925	0.075	zoonotic	0.964
293	A/chicken/Jiangxi/12254/2014	H7N9	03/16/2014	China	AVIAN(Chicken)	0.6733	0.3267	0.8273	0.1727	0.9857	0.0143	0.4533	0.5467	0.725	0.275	0.68	0.32	0.95	0.05	0.8667	0.1333	0.925	0.075	0.26	0.74	0.925	0.075	zoonotic	0.964
294	A/chicken/Jiangxi/12256/2014	H7N9	03/16/2014	China	AVIAN(Chicken)	0.6733	0.3267	0.8273	0.1727	0.9857	0.0143	0.4533	0.5467	0.725	0.275	0.68	0.32	0.95	0.05	0.8667	0.1333	0.925	0.075	0.26	0.74	0.925	0.075	zoonotic	0.964
295	A/chicken/Jiangxi/12260/2014	H7N9	03/16/2014	China	AVIAN(Chicken)	0.6733	0.3267	0.8273	0.1727	0.9857	0.0143	0.4533	0.5467	0.725	0.275	0.68	0.32	0.95	0.05	0.8667	0.1333	0.925	0.075	0.26	0.74	0.925	0.075	zoonotic	0.964
296	A/chicken/Jiangxi/12261/2014	H7N9	03/16/2014	China	AVIAN(Chicken)	0.6733	0.3267	0.8273	0.1727	0.9857	0.0143	0.4533	0.5467	0.725	0.275	0.68	0.32	0.95	0.05	0.85	0.15	0.925	0.075	0.26	0.74	0.925	0.075	zoonotic	0.97
297	A/chicken/Jiangxi/12264/2014	H7N9	03/16/2014	China	AVIAN(Chicken)	0.6733	0.3267	0.8273	0.1727	0.9857	0.0143	0.4533	0.5467	0.725	0.275	0.68	0.32	0.95	0.05	0.9	0.1	0.925	0.075	0.26	0.74	0.925	0.075	zoonotic	0.964
298	A/chicken/Jiangxi/12265/2014	H7N9	03/16/2014	China	AVIAN(Chicken)	0.6733	0.3267	0.8273	0.1727	0.9857	0.0143	0.4533	0.5467	0.725	0.275	0.68	0.32	0.95	0.05	0.8667	0.1333	0.925	0.075	0.26	0.74	0.925	0.075	zoonotic	0.964
299	A/chicken/Jiangxi/12273/2014	H7N9	03/16/2014	China	AVIAN(Chicken)	0.6733	0.3267	0.8273	0.1727	0.9857	0.0143	0.4467	0.5533	0.725	0.275	0.68	0.32	0.95	0.05	0.8667	0.1333	0.925	0.075	0.26	0.74	0.925	0.075	zoonotic	0.964
300	A/chicken/Jiangxi/12274/2014	H7N9	03/16/2014	China	AVIAN(Chicken)	0.6733	0.3267	0.8273	0.1727	0.9857	0.0143	0.4533	0.5467	0.725	0.275	0.68	0.32	0.95	0.05	0.8667	0.1333	0.925	0.075	0.26	0.74	0.925	0.075	zoonotic	0.964
301	A/chicken/Jiangxi/12486/2013	H7N9	4/7/2013	China	AVIAN(Chicken)	0.2667	0.7333	0.3	0.7	0.4143	0.5857	0.2467	0.7533	0.8833	0.1167	0.1	0.9	0.99	0.01	0.0667	0.9333	1	0	0.9533	0.0467	0.825	0.175	zoonotic	0.98
302	A/chicken/Jiangxi/12492/2013	H7N9	4/7/2013	China	AVIAN(Chicken)	0.2667	0.7333	0.3	0.7	0.7143	0.2857	0.2467	0.7533	0.8833	0.1167	0.1	0.9	0.99	0.01	0.0667	0.9333	1	0	0.9533	0.0467	0.825	0.175	zoonotic	0.97
303	A/chicken/Jiangxi/12544/2013	H7N9	4/7/2013	China	AVIAN(Chicken)	0.2667	0.7333	0.3	0.7	0.7429	0.2571	0.2467	0.7533	0.8833	0.1167	0.1	0.9	0.99	0.01	0.0667	0.9333	1	0	0.9533	0.0467	0.95	0.05	zoonotic	0.93
304	A/chicken/Jiangxi/12554/2013	H7N9	4/7/2013	China	AVIAN(Chicken)	0.2667	0.7333	0.3	0.7	0.7143	0.2857	0.2467	0.7533	0.95	0.05	0.14	0.86	0.99	0.01	0.5833	0.4167	1	0	0.9533	0.0467	0.725	0.275	zoonotic	0.95
305	A/chicken/Jiangxi/12562/2013	H9N2	4/7/2013	China	AVIAN(Chicken)	1	0	1	0	0.9714	0.0286	0.9933	0.0067	0.925	0.075	0.78	0.22	1	0	1	0	0.9	0.1	0.9733	0.0267	1	0	avian	0.179
306	A/chicken/Jiangxi/12768/2014	H7N9	03/22/2014	China	AVIAN(Chicken)	0.6733	0.3267	0.8273	0.1727	0.9857	0.0143	0.4533	0.5467	0.825	0.175	0.68	0.32	0.95	0.05	0.5833	0.4167	0.925	0.075	0.26	0.74	0.925	0.075	zoonotic	0.954
307	A/chicken/Jiangxi/13207/2014	H7N9	03/30/2014	China	AVIAN(Chicken)	0.7333	0.2667	0.8273	0.1727	1	0	0.4533	0.5467	0.725	0.275	0.4	0.6	0.99	0.01	0.9333	0.0667	0.925	0.075	0.26	0.74	1	0	zoonotic	0.917
308	A/chicken/Jiangxi/13209/2014	H7N9	03/30/2014	China	AVIAN(Chicken)	0.6733	0.3267	0.8273	0.1727	0.9857	0.0143	0.4533	0.5467	0.725	0.275	0.68	0.32	0.95	0.05	0.8667	0.1333	0.925	0.075	0.26	0.74	0.675	0.325	zoonotic	0.987
309	A/chicken/Jiangxi/13210/2014	H7N9	03/30/2014	China	AVIAN(Chicken)	0.7333	0.2667	0.8273	0.1727	1	0	0.4533	0.5467	0.725	0.275	0.4	0.6	0.99	0.01	0.5833	0.4167	0.925	0.075	0.26	0.74	1	0	zoonotic	0.96
310	A/chicken/Jiangxi/13220/2014	H7N9	03/30/2014	China	AVIAN(Chicken)	0.5933	0.4067	0.8273	0.1727	0.9857	0.0143	0.4533	0.5467	0.8	0.2	0.64	0.36	0.87	0.13	0.6167	0.3833	0.05	0.95	0.2667	0.7333	1	0	zoonotic	0.96
311	A/chicken/Jiangxi/13223/2014	H7N9	03/30/2014	China	AVIAN(Chicken)	0.6267	0.3733	0.8273	0.1727	1	0	0.4533	0.5467	0.725	0.275	0.4	0.6	0.99	0.01	0.6167	0.3833	0.925	0.075	0.26	0.74	1	0	zoonotic	0.96
312	A/chicken/Jiangxi/13230/2014	H7N9	03/30/2014	China	AVIAN(Chicken)	0.6267	0.3733	0.8273	0.1727	1	0	0.4533	0.5467	0.725	0.275	0.4	0.6	0.99	0.01	0.0667	0.9333	0.925	0.075	0.26	0.74	1	0	zoonotic	0.96
313	A/chicken/Jiangxi/13250/2014	H7N9	03/30/2014	China	AVIAN(Chicken)	0.5933	0.4067	0.8273	0.1727	1	0	0.4533	0.5467	0.8	0.2	0.64	0.36	0.87	0.13	0.6167	0.3833	0.05	0.95	0.26	0.74	1	0	zoonotic	0.964
314	A/chicken/Jiangxi/13252/2014	H7N9	03/30/2014	China	AVIAN(Chicken)	0.6133	0.3867	0.8273	0.1727	1	0	0.4533	0.5467	0.725	0.275	0.4	0.6	0.99	0.01	0.6167	0.3833	0.925	0.075	0.26	0.74	1	0	zoonotic	0.96
315	A/chicken/Jiangxi/13255/2014	H7N9	03/30/2014	China	AVIAN(Chicken)	0.6267	0.3733	0.8273	0.1727	1	0	0.4533	0.5467	0.725	0.275	0.4	0.6	0.99	0.01	0.0667	0.9333	0.925	0.075	0.26	0.74	1	0	zoonotic	0.96
316	A/chicken/Jiangxi/13268/2014	H7N9	03/30/2014	China	AVIAN(Chicken)	0.5933	0.4067	0.8273	0.1727	1	0	0.4533	0.5467	0.8	0.2	0.64	0.36	0.87	0.13	0.8667	0.1333	0.05	0.95	0.26	0.74	1	0	zoonotic	0.95
317	A/chicken/Jiangxi/13269/2014	H7N9	03/30/2014	China	AVIAN(Chicken)	0.6267	0.3733	0.8273	0.1727	1	0	0.4533	0.5467	0.725	0.275	0.4	0.6	0.99	0.01	0.65	0.35	0.875	0.125	0.26	0.74	1	0	zoonotic	0.964
318	A/chicken/Jiangxi/13491/2014	H7N9	4/11/2014	China	AVIAN(Chicken)	0.5933	0.4067	0.8273	0.1727	1	0	0.4533	0.5467	0.8	0.2	0.74	0.26	0.87	0.13	0.0667	0.9333	0.05	0.95	0.26	0.74	1	0	zoonotic	0.95
319	A/chicken/Jiangxi/13493/2014	H7N9	4/6/2014	China	AVIAN(Chicken)	0.68	0.32	0.8273	0.1727	1	0	0.5267	0.4733	0.725	0.275	0.78	0.22	0.99	0.01	0.9167	0.0833	0.675	0.325	0.26	0.74	0.975	0.025	zoonotic	0.954
320	A/chicken/Jiangxi/13507/2014	H7N9	4/6/2014	China	AVIAN(Chicken)	0.6267	0.3733	0.9636	0.0364	1	0	0.5267	0.4733	0.725	0.275	0.64	0.36	0.87	0.13	0.6167	0.3833	0.05	0.95	0.6467	0.3533	1	0	zoonotic	0.907
321	A/chicken/Jiangxi/13510/2014	H7N9	4/11/2014	China	AVIAN(Chicken)	0.5933	0.4067	0.8273	0.1727	1	0	0.66	0.34	0.8	0.2	0.64	0.36	0.87	0.13	0.6167	0.3833	0.05	0.95	0.26	0.74	1	0	zoonotic	0.96
322	A/chicken/Jiangxi/13512/2014	H7N9	4/6/2014	China	AVIAN(Chicken)	0.7	0.3	0.8273	0.1727	1	0	0.5267	0.4733	0.725	0.275	0.78	0.22	0.99	0.01	0.95	0.05	0.675	0.325	0.26	0.74	0.975	0.025	zoonotic	0.927
323	A/chicken/Jiangxi/13513/2014	H7N9	4/11/2014	China	AVIAN(Chicken)	0.7467	0.2533	0.8273	0.1727	1	0	0.5267	0.4733	0.725	0.275	0.78	0.22	0.99	0.01	0.95	0.05	0.675	0.325	0.76	0.24	0.975	0.025	zoonotic	0.904
324	A/chicken/Jiangxi/13518/2014	H7N9	4/11/2014	China	AVIAN(Chicken)	0.5933	0.4067	0.8273	0.1727	0.9857	0.0143	0.4533	0.5467	0.725	0.275	0.8	0.2	0.87	0.13	0.8667	0.1333	0.725	0.275	0.2667	0.7333	1	0	zoonotic	0.924
325	A/chicken/Jiangxi/13519/2014	H7N9	4/11/2014	China	AVIAN(Chicken)	0.5933	0.4067	0.8273	0.1727	1	0	0.66	0.34	0.8	0.2	0.64	0.36	0.87	0.13	0.6167	0.3833	0.05	0.95	0.26	0.74	1	0	zoonotic	0.96
326	A/chicken/Jiangxi/13524/2014	H7N9	4/6/2014	China	AVIAN(Chicken)	0.7	0.3	0.8273	0.1727	1	0	0.5267	0.4733	0.725	0.275	0.78	0.22	0.99	0.01	0.95	0.05	0.675	0.325	0.26	0.74	0.975	0.025	zoonotic	0.927
327	A/chicken/Jiangxi/13530/2014	H7N9	4/6/2014	China	AVIAN(Chicken)	0.5867	0.4133	0.8273	0.1727	1	0	0.66	0.34	0.8	0.2	0.64	0.36	0.87	0.13	0.6167	0.3833	0.05	0.95	0.26	0.74	1	0	zoonotic	0.96
328	A/chicken/Jiangxi/13537/2014	H7N9	4/6/2014	China	AVIAN(Chicken)	0.6733	0.3267	0.8273	0.1727	0.9857	0.0143	0.4533	0.5467	0.725	0.275	0.54	0.46	0.77	0.23	0.8667	0.1333	0.875	0.125	0.26	0.74	1	0	zoonotic	0.95
329	A/chicken/Jiangxi/13538/2014	H7N9	4/11/2014	China	AVIAN(Chicken)	0.68	0.32	0.8273	0.1727	1	0	0.5267	0.4733	0.725	0.275	0.78	0.22	0.99	0.01	0.9167	0.0833	0.675	0.325	0.26	0.74	0.975	0.025	zoonotic	0.954
330	A/chicken/Jiangxi/13543/2014	H7N9	4/6/2014	China	AVIAN(Chicken)	0.7	0.3	0.8273	0.1727	1	0	0.5267	0.4733	0.725	0.275	0.78	0.22	0.99	0.01	0.95	0.05	0.6	0.4	0.26	0.74	0.975	0.025	zoonotic	0.927
331	A/chicken/Jiangxi/13544/2014	H7N9	4/6/2014	China	AVIAN(Chicken)	0.5933	0.4067	0.8273	0.1727	1	0	0.4533	0.5467	0.8	0.2	0.64	0.36	0.87	0.13	0.0667	0.9333	0.05	0.95	0.26	0.74	1	0	zoonotic	0.964
332	A/chicken/Jiangxi/13546/2014	H7N9	4/11/2014	China	AVIAN(Chicken)	0.68	0.32	0.8273	0.1727	1	0	0.5267	0.4733	0.725	0.275	0.78	0.22	0.99	0.01	0.95	0.05	0.675	0.325	0.26	0.74	0.975	0.025	zoonotic	0.927
333	A/chicken/Jiangxi/13548/2014	H7N9	4/6/2014	China	AVIAN(Chicken)	0.68	0.32	0.8273	0.1727	1	0	0.5267	0.4733	0.725	0.275	0.78	0.22	0.99	0.01	0.95	0.05	0.675	0.325	0.26	0.74	0.975	0.025	zoonotic	0.927
334	A/chicken/Jiangxi/13551/2014	H7N9	4/6/2014	China	AVIAN(Chicken)	0.5933	0.4067	0.8273	0.1727	1	0	0.4533	0.5467	0.8	0.2	0.64	0.36	0.87	0.13	0.0667	0.9333	0.05	0.95	0.26	0.74	1	0	zoonotic	0.964
335	A/chicken/Jiangxi/13556/2014	H7N9	4/6/2014	China	AVIAN(Chicken)	0.5867	0.4133	0.8273	0.1727	1	0	0.4533	0.5467	0.8	0.2	0.64	0.36	0.87	0.13	0.0667	0.9333	0.05	0.95	0.26	0.74	1	0	zoonotic	0.964
336	A/chicken/Jiangxi/13564/2014	H7N9	4/6/2014	China	AVIAN(Chicken)	0.5933	0.4067	0.8273	0.1727	0.9857	0.0143	0.4533	0.5467	0.8	0.2	0.64	0.36	0.87	0.13	0.0667	0.9333	0.05	0.95	0.26	0.74	1	0	zoonotic	0.96
337	A/chicken/Jiangxi/14023/2014	H7N9	04/13/2014	China	AVIAN(Chicken)	0.6267	0.3733	0.9636	0.0364	1	0	0.5333	0.4667	0.825	0.175	0.16	0.84	0.99	0.01	0.95	0.05	0.05	0.95	0.8667	0.1333	1	0	zoonotic	0.854
338	A/chicken/Jiangxi/14033/2014	H7N9	04/13/2014	China	AVIAN(Chicken)	0.6267	0.3733	0.8273	0.1727	1	0	0.4533	0.5467	0.725	0.275	0.4	0.6	0.99	0.01	0.6167	0.3833	0.925	0.075	0.26	0.74	1	0	zoonotic	0.96
339	A/chicken/Jiangxi/14479/2014	H7N9	04/20/2014	China	AVIAN(Chicken)	0.6267	0.3733	0.8273	0.1727	1	0	0.4533	0.5467	0.725	0.275	0.4	0.6	0.99	0.01	0.6167	0.3833	0.925	0.075	0.26	0.74	1	0	zoonotic	0.96
340	A/chicken/Jiangxi/14482/2014	H7N9	04/20/2014	China	AVIAN(Chicken)	0.6267	0.3733	0.8273	0.1727	1	0	0.4533	0.5467	0.725	0.275	0.4	0.6	0.99	0.01	0.95	0.05	0.875	0.125	0.5933	0.4067	1	0	zoonotic	0.934
341	A/chicken/Jiangxi/14513/2014	H7N9	04/20/2014	China	AVIAN(Chicken)	0.7	0.3	0.8273	0.1727	1	0	0.4533	0.5467	0.725	0.275	0.78	0.22	0.99	0.01	0.95	0.05	0.875	0.125	0.26	0.74	0.975	0.025	zoonotic	0.914
342	A/chicken/Jiangxi/14515/2014	H7N9	04/20/2014	China	AVIAN(Chicken)	0.5933	0.4067	0.8273	0.1727	1	0	0.4533	0.5467	0.8	0.2	0.64	0.36	0.87	0.13	0.0667	0.9333	0.05	0.95	0.8	0.2	1	0	zoonotic	0.947
343	A/chicken/Jiangxi/14517/2014	H7N9	04/20/2014	China	AVIAN(Chicken)	0.5267	0.4733	0.8273	0.1727	1	0	0.5867	0.4133	0.8	0.2	0.8	0.2	0.99	0.01	0.6167	0.3833	0.925	0.075	0.26	0.74	1	0	zoonotic	0.894
344	A/chicken/Jiangxi/14518/2014	H7N9	04/20/2014	China	AVIAN(Chicken)	0.6667	0.3333	0.8273	0.1727	1	0	0.5267	0.4733	0.725	0.275	0.78	0.22	0.99	0.01	0.9167	0.0833	0.675	0.325	0.26	0.74	0.975	0.025	zoonotic	0.954
345	A/chicken/Jiangxi/14530/2014	H7N9	04/20/2014	China	AVIAN(Chicken)	0.6667	0.3333	0.8273	0.1727	1	0	0.5267	0.4733	0.725	0.275	0.78	0.22	0.99	0.01	0.9167	0.0833	0.675	0.325	0.26	0.74	0.975	0.025	zoonotic	0.954
346	A/chicken/Jiangxi/14554/2014	H7N9	04/20/2014	China	AVIAN(Chicken)	0.4067	0.5933	1	0	1	0	0.4533	0.5467	0.725	0.275	0.4	0.6	0.99	0.01	0.6167	0.3833	0.9	0.1	0.3867	0.6133	0.975	0.025	zoonotic	0.904
347	A/chicken/Jiangxi/15524/2014	H7N9	5/5/2014	China	AVIAN(Chicken)	0.56	0.44	0.9636	0.0364	1	0	0.4533	0.5467	0.725	0.275	0.62	0.38	0.76	0.24	0.6167	0.3833	0.925	0.075	0.26	0.74	1	0	zoonotic	0.911
348	A/chicken/Jiangxi/17403/2013	H9N2	07/21/2013	China	AVIAN(Chicken)	1	0	0.8273	0.1727	1	0	0.9933	0.0067	0.975	0.025	0.82	0.18	0.99	0.01	0.9667	0.0333	0.95	0.05	0.52	0.48	1	0	avian	0.48
349	A/chicken/Jiangxi/17913/2013	H9N2	07/28/2013	China	AVIAN(Chicken)	1	0	0.8273	0.1727	1	0	1	0	0.975	0.025	0.82	0.18	0.99	0.01	1	0	0.95	0.05	0.52	0.48	1	0	avian	0.487
350	A/chicken/Jiangxi/18008/2014	H7N9	6/7/2014	China	AVIAN(Chicken)	0.6667	0.3333	0.8273	0.1727	1	0	0.5267	0.4733	0.725	0.275	0.44	0.56	0.99	0.01	0.8667	0.1333	0.775	0.225	0.8667	0.1333	0.95	0.05	zoonotic	0.96
351	A/chicken/Jiangxi/18399/2013	H10N8	8/4/2013	China	AVIAN(Chicken)	1	0	0.8273	0.1727	1	0	1	0	0.975	0.025	0.82	0.18	0.99	0.01	1	0	1	0	0.9467	0.0533	1	0	avian	0.351
352	A/chicken/Jiangxi/18445/2013	H9N2	8/4/2013	China	AVIAN(Chicken)	1	0	0.8273	0.1727	1	0	1	0	0.975	0.025	0.82	0.18	0.99	0.01	0.9833	0.0167	0.9	0.1	0.88	0.12	1	0	avian	0.48
353	A/chicken/Jiangxi/18449/2014	H7N9	06/15/2014	China	AVIAN(Chicken)	0.6267	0.3733	0.8909	0.1091	0.7857	0.2143	0.5333	0.4667	0.85	0.15	0.68	0.32	0.95	0.05	0.95	0.05	0.85	0.15	0.9467	0.0533	1	0	zoonotic	0.805
354	A/chicken/Jiangxi/18482/2014	H7N9	06/15/2014	China	AVIAN(Chicken)	0.6267	0.3733	0.8909	0.1091	0.7857	0.2143	0.5333	0.4667	0.85	0.15	0.78	0.22	0.99	0.01	0.95	0.05	0.05	0.95	0.8667	0.1333	1	0	zoonotic	0.825
355	A/chicken/Jiangxi/18487/2014	H7N9	06/15/2014	China	AVIAN(Chicken)	0.6267	0.3733	0.8273	0.1727	0.9857	0.0143	0.5333	0.4667	0.85	0.15	0.78	0.22	0.99	0.01	0.9167	0.0833	0.05	0.95	0.8667	0.1333	1	0	zoonotic	0.894
356	A/chicken/Jiangxi/18513/2014	H7N9	06/15/2014	China	AVIAN(Chicken)	0.68	0.32	0.8273	0.1727	1	0	0.62	0.38	0.95	0.05	0.78	0.22	0.99	0.01	0.6167	0.3833	0.05	0.95	0.8667	0.1333	1	0	zoonotic	0.904
357	A/chicken/Jiangxi/18515/2014	H7N9	06/15/2014	China	AVIAN(Chicken)	0.6267	0.3733	0.8909	0.1091	0.7857	0.2143	0.5333	0.4667	0.85	0.15	0.68	0.32	0.95	0.05	0.95	0.05	0.925	0.075	0.26	0.74	1	0	zoonotic	0.831
358	A/chicken/Jiangxi/18901/2013	H9N2	8/11/2013	China	AVIAN(Chicken)	1	0	0.8273	0.1727	1	0	1	0	0.975	0.025	0.82	0.18	0.99	0.01	1	0	0.95	0.05	0.9467	0.0533	1	0	avian	0.404
359	A/chicken/Jiangxi/18913/2013	H9N2	8/11/2013	China	AVIAN(Chicken)	1	0	0.8273	0.1727	1	0	1	0	0.975	0.025	0.82	0.18	0.99	0.01	1	0	0.95	0.05	0.52	0.48	1	0	avian	0.487
360	A/chicken/Jiangxi/18922/2013	H9N2	8/11/2013	China	AVIAN(Chicken)	1	0	0.8273	0.1727	1	0	1	0	0.975	0.025	0.82	0.18	0.99	0.01	1	0	0.95	0.05	0.52	0.48	1	0	avian	0.487
361	A/chicken/Jiangxi/18933/2013	H10N8	8/11/2013	China	AVIAN(Chicken)	1	0	0.8273	0.1727	1	0	0.9933	0.0067	0.975	0.025	0.82	0.18	0.83	0.17	1	0	1	0	0.9467	0.0533	1	0	avian	0.305
362	A/chicken/Jiangxi/18952/2013	H9N2	8/11/2013	China	AVIAN(Chicken)	1	0	0.8273	0.1727	1	0	1	0	0.975	0.025	0.94	0.06	0.99	0.01	1	0	0.95	0.05	0.52	0.48	1	0	avian	0.414
363	A/chicken/Jiangxi/18957/2013	H9N2	8/11/2013	China	AVIAN(Chicken)	1	0	0.8273	0.1727	1	0	1	0	0.975	0.025	0.82	0.18	0.99	0.01	1	0	0.95	0.05	0.52	0.48	1	0	avian	0.487
364	A/chicken/Jiangxi/18980/2013	H9N2	8/11/2013	China	AVIAN(Chicken)	1	0	0.8273	0.1727	1	0	1	0	0.975	0.025	0.82	0.18	0.99	0.01	1	0	0.95	0.05	0.52	0.48	1	0	avian	0.487
365	A/chicken/Jiangxi/19407/2013	H9N2	08/18/2013	China	AVIAN(Chicken)	1	0	0.8273	0.1727	1	0	1	0	0.975	0.025	0.82	0.18	0.99	0.01	1	0	0.95	0.05	0.52	0.48	1	0	avian	0.487
366	A/chicken/Jiangxi/19436/2013	H9N2	08/18/2013	China	AVIAN(Chicken)	1	0	0.8273	0.1727	1	0	1	0	0.975	0.025	0.82	0.18	0.99	0.01	1	0	0.95	0.05	0.52	0.48	0.975	0.025	avian	0.483
367	A/chicken/Jiangxi/19448/2013	H9N2	08/18/2013	China	AVIAN(Chicken)	1	0	0.8273	0.1727	1	0	1	0	0.95	0.05	0.82	0.18	0.99	0.01	1	0	0.95	0.05	0.52	0.48	1	0	zoonotic	0.513
368	A/chicken/Jiangxi/19898/2013	H9N2	08/25/2013	China	AVIAN(Chicken)	0.9933	0.0067	0.8273	0.1727	1	0	1	0	0.975	0.025	0.82	0.18	0.99	0.01	1	0	0.95	0.05	0.52	0.48	1	0	avian	0.48
369	A/chicken/Jiangxi/19924/2013	H10N8	08/25/2013	China	AVIAN(Chicken)	1	0	0.8273	0.1727	1	0	1	0	1	0	0.82	0.18	0.99	0.01	1	0	1	0	0.9467	0.0533	1	0	avian	0.351
370	A/chicken/Jiangxi/19934/2013	H9N2	08/25/2013	China	AVIAN(Chicken)	1	0	0.8273	0.1727	1	0	1	0	0.975	0.025	0.82	0.18	0.99	0.01	1	0	0.95	0.05	0.52	0.48	1	0	avian	0.487
371	A/chicken/Jiangxi/19960/2013	H10N8	08/25/2013	China	AVIAN(Chicken)	1	0	0.8273	0.1727	0.9786	0.0214	1	0	0.975	0.025	0.82	0.18	0.99	0.01	1	0	1	0	0.9467	0.0533	1	0	avian	0.344
372	A/chicken/Jiangxi/20443/2013	H9N2	9/1/2013	China	AVIAN(Chicken)	1	0	0.8273	0.1727	0.9214	0.0786	1	0	0.975	0.025	0.82	0.18	0.99	0.01	1	0	0.95	0.05	0.52	0.48	1	0	avian	0.45
373	A/chicken/Jiangxi/20446/2013	H9N2	9/1/2013	China	AVIAN(Chicken)	1	0	0.8273	0.1727	1	0	0.9933	0.0067	0.975	0.025	0.82	0.18	0.99	0.01	1	0	0.875	0.125	0.52	0.48	1	0	zoonotic	0.576
374	A/chicken/Jiangxi/20457/2013	H9N2	9/1/2013	China	AVIAN(Chicken)	1	0	0.8273	0.1727	1	0	1	0	0.975	0.025	0.82	0.18	0.99	0.01	1	0	0.95	0.05	0.52	0.48	1	0	avian	0.487
375	A/chicken/Jiangxi/20478/2013	H9N2	9/1/2013	China	AVIAN(Chicken)	1	0	0.8273	0.1727	1	0	1	0	0.975	0.025	0.9	0.1	0.99	0.01	1	0	0.95	0.05	0.52	0.48	1	0	avian	0.44
376	A/chicken/Jiangxi/20482/2013	H9N2	9/1/2013	China	AVIAN(Chicken)	1	0	0.8273	0.1727	1	0	1	0	0.975	0.025	0.82	0.18	0.99	0.01	1	0	0.95	0.05	0.6467	0.3533	1	0	avian	0.454
377	A/chicken/Jiangxi/20489/2013	H9N2	9/1/2013	China	AVIAN(Chicken)	1	0	0.8273	0.1727	1	0	1	0	0.975	0.025	0.82	0.18	0.99	0.01	1	0	0.95	0.05	0.52	0.48	1	0	avian	0.487
378	A/chicken/Jiangxi/20506/2013	H9N2	9/1/2013	China	AVIAN(Chicken)	1	0	0.8273	0.1727	1	0	1	0	0.975	0.025	0.82	0.18	0.99	0.01	0.95	0.05	0.875	0.125	0.52	0.48	1	0	zoonotic	0.583
379	A/chicken/Jiangxi/20927/2013	H9N2	9/8/2013	China	AVIAN(Chicken)	1	0	0.8273	0.1727	0.9714	0.0286	1	0	0.975	0.025	0.82	0.18	0.9	0.1	1	0	0.775	0.225	0.52	0.48	1	0	zoonotic	0.543
380	A/chicken/Jiangxi/20935/2013	H9N2	9/8/2013	China	AVIAN(Chicken)	1	0	0.8273	0.1727	1	0	1	0	0.975	0.025	0.82	0.18	0.99	0.01	1	0	0.95	0.05	0.6467	0.3533	1	0	avian	0.454
381	A/chicken/Jiangxi/20976/2013	H9N2	9/8/2013	China	AVIAN(Chicken)	1	0	0.8273	0.1727	1	0	1	0	0.975	0.025	0.82	0.18	0.99	0.01	1	0	0.8	0.2	0.6467	0.3533	1	0	zoonotic	0.573
382	A/chicken/Jiangxi/21468/2013	H9N2	09/15/2013	China	AVIAN(Chicken)	1	0	0.8273	0.1727	1	0	1	0	0.975	0.025	0.82	0.18	0.99	0.01	1	0	0.95	0.05	0.52	0.48	1	0	avian	0.487
383	A/chicken/Jiangxi/21481/2013	H9N2	09/15/2013	China	AVIAN(Chicken)	1	0	0.8273	0.1727	1	0	1	0	0.975	0.025	0.82	0.18	0.99	0.01	1	0	0.875	0.125	0.52	0.48	0.975	0.025	zoonotic	0.583
384	A/chicken/Jiangxi/21978/2013	H9N2	09/22/2013	China	AVIAN(Chicken)	1	0	0.8273	0.1727	0.9714	0.0286	1	0	0.975	0.025	0.82	0.18	0.9	0.1	0.9167	0.0833	0.95	0.05	0.52	0.48	1	0	avian	0.49
385	A/chicken/Jiangxi/21984/2013	H9N2	09/22/2013	China	AVIAN(Chicken)	1	0	0.8273	0.1727	1	0	1	0	0.975	0.025	0.82	0.18	0.99	0.01	1	0	0.925	0.075	0.52	0.48	0.975	0.025	avian	0.493
386	A/chicken/Jiangxi/23259/2013	H10N8	10/13/2013	China	AVIAN(Chicken)	0.9933	0.0067	0.8273	0.1727	0.9786	0.0214	1	0	1	0	0.9	0.1	0.99	0.01	0.6667	0.3333	0.975	0.025	0.9467	0.0533	1	0	avian	0.46
387	A/chicken/Jiangxi/23274/2013	H10N8	10/13/2013	China	AVIAN(Chicken)	1	0	0.8273	0.1727	1	0	1	0	0.975	0.025	0.82	0.18	0.98	0.02	1	0	1	0	0.9467	0.0533	1	0	avian	0.348
388	A/chicken/Jiangxi/23797/2013	H9N2	10/20/2013	China	AVIAN(Chicken)	1	0	0.8273	0.1727	1	0	1	0	0.975	0.025	0.82	0.18	0.99	0.01	1	0	0.95	0.05	0.52	0.48	0.95	0.05	avian	0.49
389	A/chicken/Jiangxi/25970/2013	H9N2	11/22/2013	China	AVIAN(Chicken)	1	0	0.8273	0.1727	1	0	0.9933	0.0067	0.95	0.05	0.82	0.18	0.99	0.01	1	0	0.95	0.05	0.52	0.48	1	0	zoonotic	0.503
390	A/chicken/Jiangxi/27600/2013	H10N8	11/24/2013	China	AVIAN(Chicken)	1	0	0.8273	0.1727	1	0	1	0	0.925	0.075	0.86	0.14	0.98	0.02	1	0	1	0	0.9467	0.0533	0.9	0.1	avian	0.454
391	A/chicken/Jiangxi/28113/2013	H10N8	11/3/2013	China	AVIAN(Chicken)	1	0	0.8273	0.1727	1	0	1	0	0.975	0.025	0.82	0.18	0.98	0.02	1	0	1	0	0.92	0.08	1	0	avian	0.351
392	A/chicken/Jiangxi/28563/2013	H9N2	11/10/2013	China	AVIAN(Chicken)	1	0	0.8273	0.1727	0.9286	0.0714	1	0	0.95	0.05	0.82	0.18	0.99	0.01	1	0	0.95	0.05	0.86	0.14	1	0	avian	0.371
393	A/chicken/Jiangxi/28601/2013	H9N2	11/10/2013	China	AVIAN(Chicken)	1	0	0.8273	0.1727	0.9714	0.0286	1	0	0.725	0.275	0.82	0.18	0.99	0.01	1	0	0.875	0.125	0.7733	0.2267	0.825	0.175	zoonotic	0.712
394	A/chicken/Jiangxi/29075/2013	H9N2	11/17/2013	China	AVIAN(Chicken)	1	0	0.8273	0.1727	1	0	1	0	0.925	0.075	0.1	0.9	0.99	0.01	1	0	0.95	0.05	0.9467	0.0533	1	0	zoonotic	0.546
395	A/chicken/Jiangxi/29086/2013	H9N2	11/17/2013	China	AVIAN(Chicken)	1	0	0.8273	0.1727	1	0	1	0	1	0	0.1	0.9	0.99	0.01	0.9167	0.0833	0.925	0.075	0.9	0.1	1	0	zoonotic	0.57
396	A/chicken/Jiangxi/29099/2013	H9N2	11/17/2013	China	AVIAN(Chicken)	1	0	0.8273	0.1727	1	0	1	0	0.975	0.025	0.82	0.18	0.99	0.01	1	0	0.875	0.125	0.7733	0.2267	0.95	0.05	zoonotic	0.52
397	A/chicken/Jiangxi/29117/2013	H9N2	11/17/2013	China	AVIAN(Chicken)	1	0	0.8273	0.1727	1	0	1	0	0.925	0.075	0.6	0.4	0.99	0.01	1	0	0.95	0.05	0.9467	0.0533	1	0	zoonotic	0.517
398	A/chicken/Jiangxi/30772/2013	H9N2	12/1/2013	China	AVIAN(Chicken)	1	0	0.8273	0.1727	0.9929	0.0071	1	0	0.975	0.025	0.82	0.18	0.99	0.01	1	0	0.95	0.05	0.9467	0.0533	1	0	avian	0.394
399	A/chicken/Jiangxi/31856/2013	H10N8	12/8/2013	China	AVIAN(Chicken)	1	0	0.8273	0.1727	1	0	0.98	0.02	0.975	0.025	0.1	0.9	0.99	0.01	1	0	1	0	0.9467	0.0533	1	0	avian	0.414
400	A/chicken/Jiangxi/31872/2013	H9N2	12/8/2013	China	AVIAN(Chicken)	1	0	0.8273	0.1727	0.95	0.05	1	0	0.925	0.075	0.82	0.18	0.97	0.03	1	0	0.775	0.225	0.9467	0.0533	1	0	zoonotic	0.53
401	A/chicken/Jiangxi/33542/2013	H9N2	12/15/2013	China	AVIAN(Chicken)	1	0	0.8273	0.1727	1	0	1	0	0.925	0.075	0.1	0.9	0.99	0.01	0.9167	0.0833	0.95	0.05	0.9467	0.0533	0.975	0.025	zoonotic	0.603
402	A/chicken/Jiangxi/33552/2013	H9N2	12/15/2013	China	AVIAN(Chicken)	1	0	0.8273	0.1727	1	0	1	0	0.925	0.075	0.1	0.9	0.99	0.01	1	0	0.95	0.05	0.9467	0.0533	0.975	0.025	zoonotic	0.55
403	A/chicken/Jiangxi/34609/2013	H10N8	12/23/2013	China	AVIAN(Chicken)	1	0	0.8273	0.1727	1	0	1	0	0.975	0.025	0.82	0.18	0.99	0.01	0.9833	0.0167	0.875	0.125	0.9467	0.0533	0.825	0.175	zoonotic	0.626
404	A/chicken/Jiangxi/34682/2013	H9N2	12/23/2013	China	AVIAN(Chicken)	1	0	0.8273	0.1727	1	0	0.9867	0.0133	0.875	0.125	0.1	0.9	0.99	0.01	0.3	0.7	0.8	0.2	0.78	0.22	0.975	0.025	zoonotic	0.801
405	A/chicken/Jiangxi/36277/2013	H9N2	12/29/2013	China	AVIAN(Chicken)	1	0	0.8273	0.1727	1	0	1	0	0.925	0.075	0.1	0.9	0.99	0.01	1	0	0.875	0.125	0.9467	0.0533	0.975	0.025	zoonotic	0.715
406	A/chicken/Jiangxi/506/2013	H9N2	01/13/2013	China	AVIAN(Chicken)	1	0	1	0	0.9429	0.0571	0.9867	0.0133	0.7	0.3	0.86	0.14	0.85	0.15	0.95	0.05	0.925	0.075	0.9533	0.0467	0.875	0.125	avian	0.338
407	A/chicken/Jiangxi/6719/2013	H9N2	02/14/2013	China	AVIAN(Chicken)	1	0	1	0	0.9	0.1	0.9867	0.0133	0.8833	0.1167	0.96	0.04	1	0	0.9667	0.0333	0.925	0.075	0.9733	0.0267	1	0	avian	0.123
408	A/chicken/Jiangxi/8209/2013	H9N2	02/20/2013	China	AVIAN(Chicken)	1	0	0.8273	0.1727	0.9857	0.0143	0.8667	0.1333	0.9625	0.0375	0.96	0.04	0.85	0.15	1	0	0.925	0.075	0.9733	0.0267	1	0	avian	0.238
409	A/chicken/Jiangxi/8281/2013	H9N2	02/20/2013	China	AVIAN(Chicken)	1	0	1	0	0.9714	0.0286	0.9867	0.0133	0.9	0.1	0.78	0.22	1	0	0.9667	0.0333	0.85	0.15	0.9533	0.0467	0.95	0.05	avian	0.295
410	A/chicken/Jiangxi/9497/2014	H7N9	02/16/2014	China	AVIAN(Chicken)	0.54	0.46	0.8818	0.1182	1	0	0.4667	0.5333	0.65	0.35	0.52	0.48	0.99	0.01	1	0	0.95	0.05	0.9467	0.0533	1	0	zoonotic	0.818
411	A/chicken/Jiangxi/9513/2014	H7N9	02/16/2014	China	AVIAN(Chicken)	0.7067	0.2933	0.8818	0.1182	1	0	0.4667	0.5333	0.725	0.275	0.52	0.48	0.99	0.01	0.9333	0.0667	0.825	0.175	0.9467	0.0533	1	0	zoonotic	0.858
412	A/chicken/Jiangxi/9530/2014	H7N9	02/16/2014	China	AVIAN(Chicken)	0.54	0.46	0.8818	0.1182	1	0	0.4667	0.5333	0.725	0.275	0.52	0.48	0.99	0.01	1	0	0.95	0.05	0.9467	0.0533	1	0	zoonotic	0.818
413	A/chicken/Jiangxi/9534/2014	H7N9	02/16/2014	China	AVIAN(Chicken)	0.54	0.46	0.8818	0.1182	1	0	0.4667	0.5333	0.725	0.275	0.52	0.48	0.99	0.01	1	0	0.95	0.05	0.9467	0.0533	1	0	zoonotic	0.818
414	A/chicken/Jiangxi/9558/2014	H7N9	02/16/2014	China	AVIAN(Chicken)	0.6667	0.3333	0.8818	0.1182	1	0	0.4667	0.5333	0.725	0.275	0.52	0.48	0.99	0.01	1	0	0.95	0.05	0.9467	0.0533	1	0	zoonotic	0.801
415	A/chicken/Jiangxi/9696/2013	H9N2	3/3/2013	China	AVIAN(Chicken)	1	0	1	0	0.9357	0.0643	0.7667	0.2333	0.9625	0.0375	0.98	0.02	1	0	0.9167	0.0833	0.925	0.075	0.9733	0.0267	0.925	0.075	avian	0.295
416	A/chicken/Jiangxi/S3612/2013	H10N8	12/19/2013	China	AVIAN(Chicken)	0.98	0.02	0.8818	0.1182	1	0	1	0	0.925	0.075	0.1	0.9	0.99	0.01	1	0	0.95	0.05	0.9467	0.0533	0.9	0.1	avian	0.45
417	A/chicken/Jiangxi/SD001/2013	H7N9	5/3/2013	China	AVIAN(Chicken)	0.72	0.28	0.3	0.7	0.4143	0.5857	0.2467	0.7533	0.8833	0.1167	0.62	0.38	0.72	0.28	0.0667	0.9333	1	0	0.9533	0.0467	1	0	zoonotic	0.907
418	A/chicken/Jiaxing/4321/2013	H9N2	10/25/2013	China	AVIAN(Chicken)	1	0	0.8273	0.1727	1	0	0.9933	0.0067	0.8	0.2	0.98	0.02	0.99	0.01	0.0667	0.9333	1	0	0.9	0.1	0.95	0.05	avian	0.411
419	A/chicken/Jiaxing/4380/2013	H9N2	10/25/2013	China	AVIAN(Chicken)	1	0	0.8273	0.1727	1	0	0.9933	0.0067	0.775	0.225	0.98	0.02	0.99	0.01	0.6	0.4	0.95	0.05	0.9	0.1	0.95	0.05	avian	0.467
420	A/chicken/Jiaxing/4490/2013	H7N9	10/25/2013	China	AVIAN(Chicken)	0.72	0.28	0.8273	0.1727	1	0	0.4067	0.5933	0.725	0.275	0.1	0.9	0.99	0.01	0.7167	0.2833	0.05	0.95	0.5933	0.4067	1	0	zoonotic	0.974
421	A/chicken/Jiaxing/4742/2013	H9N2	10/26/2013	China	AVIAN(Chicken)	1	0	0.8273	0.1727	0.9929	0.0071	0.9933	0.0067	0.775	0.225	0.98	0.02	0.99	0.01	0.0667	0.9333	0.95	0.05	0.9	0.1	0.95	0.05	avian	0.49
422	A/chicken/Jinan/3925/2013	H9N2	10/29/2013	China	AVIAN(Chicken)	1	0	0.8273	0.1727	0.9786	0.0214	1	0	0.925	0.075	0.4	0.6	0.99	0.01	1	0	0.825	0.175	0.9267	0.0733	0.9	0.1	zoonotic	0.705
423	A/chicken/Jinan/3952/2013	H9N2	10/29/2013	China	AVIAN(Chicken)	1	0	0.8273	0.1727	1	0	1	0	0.725	0.275	0.1	0.9	0.99	0.01	0.9667	0.0333	0.8	0.2	0.8733	0.1267	0.75	0.25	zoonotic	0.825
424	A/chicken/Jinan/4225/2013	H9N2	10/29/2013	China	AVIAN(Chicken)	1	0	0.9455	0.0545	1	0	0.98	0.02	0.925	0.075	0.22	0.78	0.99	0.01	0.9667	0.0333	0.8	0.2	0.8733	0.1267	0.75	0.25	zoonotic	0.589
425	A/chicken/Jinan/4261/2013	H9N2	10/29/2013	China	AVIAN(Chicken)	1	0	0.8273	0.1727	1	0	0.98	0.02	0.925	0.075	0.22	0.78	0.99	0.01	1	0	0.825	0.175	0.9267	0.0733	0.9	0.1	zoonotic	0.719
426	A/chicken/Juxian/3387/2013	H9N2	10/25/2013	China	AVIAN(Chicken)	1	0	0.8273	0.1727	1	0	0.98	0.02	0.875	0.125	0.88	0.12	0.95	0.05	0.9	0.1	0.85	0.15	0.88	0.12	1	0	zoonotic	0.659
427	A/chicken/Juxian/3412/2013	H9N2	10/25/2013	China	AVIAN(Chicken)	1	0	0.8273	0.1727	1	0	0.98	0.02	0.875	0.125	0.88	0.12	0.95	0.05	0.9	0.1	0.85	0.15	0.88	0.12	1	0	zoonotic	0.659
428	A/chicken/Laos/A0464/2007	H5N1	2007	Laos	AVIAN(Chicken)	0.9	0.1	0.9379	0.0621	0.9205	0.0795	0.98	0.02	1	0	0.92	0.08	0.99	0.01	0.85	0.15	0.975	0.025	0.9533	0.0467	1	0	avian	0.354
429	A/chicken/Laos/A0573/2007	H3N8	2007	Laos	AVIAN(Chicken)	1	0	0.9909	0.0091	1	0	0.9933	0.0067	1	0	1	0	1	0	1	0	1	0	0.9533	0.0467	1	0	avian	0.02
430	A/chicken/Laos/P0020/2007	H5N1	2007	Laos	AVIAN(Chicken)	0.92	0.08	0.9379	0.0621	0.9205	0.0795	0.98	0.02	1	0	1	0	1	0	1	0	0.95	0.05	0.9533	0.0467	0.975	0.025	avian	0.079
431	A/chicken/Laos/P0130/2007	H5N1	2007	Laos	AVIAN(Chicken)	0.88	0.12	0.9379	0.0621	1	0	1	0	0.9625	0.0375	1	0	1	0	0.9667	0.0333	1	0	1	0	0.95	0.05	avian	0.02
432	A/chicken/Laos/P0169/2007	H5N1	2007	Laos	AVIAN(Chicken)	0.96	0.04	0.9379	0.0621	0.9571	0.0429	0.9467	0.0533	1	0	1	0	0.99	0.01	1	0	1	0	0.9533	0.0467	1	0	avian	0.079
433	A/chicken/Laos/P0171/2007	H5N1	2007	Laos	AVIAN(Chicken)	0.9333	0.0667	0.9379	0.0621	0.9357	0.0643	0.92	0.08	0.975	0.025	0.9	0.1	1	0	0.9667	0.0333	0.725	0.275	0.9267	0.0733	1	0	avian	0.242
434	A/chicken/Menofia/CAI10/2010	H5N1	9/1/2010	Egypt	AVIAN(Chicken)	0.9867	0.0133	1	0	0.9571	0.0429	0.88	0.12	1	0	1	0	0.94	0.06	0.9333	0.0667	1	0	0.9733	0.0267	0.975	0.025	avian	0.063
435	A/chicken/Menofia/CAI28/2009	H5N1	10/1/2009	Egypt	AVIAN(Chicken)	0.9867	0.0133	1	0	1	0	0.9667	0.0333	1	0	1	0	0.94	0.06	1	0	1	0	0.9867	0.0133	0.975	0.025	avian	0
436	A/chicken/Menofia/CAI29/2009	H5N1	10/1/2009	Egypt	AVIAN(Chicken)	1	0	1	0	1	0	0.9733	0.0267	1	0	1	0	0.94	0.06	0.9333	0.0667	1	0	0.9733	0.0267	0.975	0.025	avian	0.007
437	A/chicken/Menofia/CAI35/2010	H5N1	04/21/2010	Egypt	AVIAN(Chicken)	1	0	1	0	0.9571	0.0429	0.88	0.12	1	0	1	0	0.94	0.06	0.9333	0.0667	1	0	0.9733	0.0267	0.975	0.025	avian	0.063
438	A/chicken/Menofia/CAI36/2010	H5N1	04/21/2010	Egypt	AVIAN(Chicken)	0.9933	0.0067	1	0	0.9571	0.0429	0.88	0.12	1	0	1	0	0.94	0.06	0.9333	0.0667	1	0	0.9733	0.0267	0.975	0.025	avian	0.063
439	A/chicken/Menofia/CAI39/2010	H5N1	3/3/2010	Egypt	AVIAN(Chicken)	0.9867	0.0133	1	0	0.9571	0.0429	0.88	0.12	1	0	1	0	0.94	0.06	0.9333	0.0667	1	0	0.9733	0.0267	0.975	0.025	avian	0.063
440	A/chicken/Netherlands/2586/2003	H7N7	2003	Netherlands	AVIAN(Chicken)	1	0	1	0	1	0	0.94	0.06	1	0	0.34	0.66	1	0	1	0	1	0	1	0	1	0	avian	0.179
441	A/chicken/Nigeria/08RS848_100/2007	H5N1	8/2/2007	Nigeria	AVIAN(Chicken)	0.9933	0.0067	1	0	1	0	0.7533	0.2467	0.925	0.075	1	0	0.71	0.29	1	0	0.85	0.15	0.9933	0.0067	0.75	0.25	avian	0.368
442	A/chicken/Nigeria/08RS848_104/2007	H5N1	8/10/2007	Nigeria	AVIAN(Chicken)	1	0	1	0	1	0	0.8	0.2	1	0	1	0	0.61	0.39	0.9833	0.0167	1	0	0.9933	0.0067	0.8	0.2	avian	0.195
443	A/chicken/Nigeria/08RS848_106/2007	H5N1	08/20/2007	Nigeria	AVIAN(Chicken)	0.8933	0.1067	1	0	1	0	0.8133	0.1867	0.925	0.075	1	0	0.76	0.24	0.9333	0.0667	0.85	0.15	0.9933	0.0067	0.75	0.25	avian	0.407
444	A/chicken/Nigeria/08RS848_115/2007	H5N1	9/6/2007	Nigeria	AVIAN(Chicken)	1	0	1	0	1	0	0.8333	0.1667	0.775	0.225	0.98	0.02	0.8	0.2	0.95	0.05	1	0	1	0	0.6	0.4	avian	0.381
445	A/chicken/Nigeria/08RS848_117/2007	H5N1	09/18/2007	Nigeria	AVIAN(Chicken)	0.8533	0.1467	1	0	1	0	0.8	0.2	0.725	0.275	1	0	0.77	0.23	0.9333	0.0667	0.925	0.075	0.9933	0.0067	0.775	0.225	avian	0.467
446	A/chicken/Nigeria/08RS848_121/2007	H5N1	10/18/2007	Nigeria	AVIAN(Chicken)	1	0	1	0	1	0	0.8333	0.1667	0.7	0.3	1	0	0.98	0.02	0.9833	0.0167	0.5	0.5	0.9933	0.0067	0.825	0.175	avian	0.354
447	A/chicken/Nigeria/08RS848_122/2007	H5N1	10/18/2007	Nigeria	AVIAN(Chicken)	0.86	0.14	0.9909	0.0091	0.8875	0.1125	0.8467	0.1533	0.625	0.375	1	0	0.74	0.26	1	0	0.975	0.025	1	0	0.775	0.225	avian	0.374
448	A/chicken/Nigeria/08RS848_70/2007	H5N1	02/16/2007	Nigeria	AVIAN(Chicken)	0.9933	0.0067	1	0	0.8875	0.1125	0.8467	0.1533	0.9583	0.0417	1	0	0.97	0.03	1	0	0.975	0.025	0.9933	0.0067	0.7	0.3	avian	0.205
449	A/chicken/Nigeria/08RS848_74/2007	H5N1	02/26/2007	Nigeria	AVIAN(Chicken)	1	0	1	0	1	0	0.82	0.18	0.85	0.15	1	0	0.75	0.25	1	0	0.875	0.125	0.9933	0.0067	0.825	0.175	avian	0.315
450	A/chicken/Nigeria/08RS848_75/2007	H5N1	3/9/2007	Nigeria	AVIAN(Chicken)	1	0	1	0	1	0	0.8067	0.1933	1	0	1	0	0.95	0.05	1	0	1	0	0.9933	0.0067	0.8	0.2	avian	0.152
451	A/chicken/Nigeria/08RS848_76/2007	H5N1	3/9/2007	Nigeria	AVIAN(Chicken)	0.9733	0.0267	1	0	1	0	0.8	0.2	0.875	0.125	1	0	0.77	0.23	0.9833	0.0167	0.975	0.025	0.9933	0.0067	0.7	0.3	avian	0.305
452	A/chicken/Nigeria/08RS848_82/2007	H5N1	03/21/2007	Nigeria	AVIAN(Chicken)	1	0	0.5577	0.4423	1	0	0.8667	0.1333	0.675	0.325	0.92	0.08	0.74	0.26	0.95	0.05	1	0	0.94	0.06	0.875	0.125	zoonotic	0.553
453	A/chicken/Nigeria/08RS848_83/2007	H5N1	03/27/2007	Nigeria	AVIAN(Chicken)	0.9733	0.0267	1	0	1	0	0.8	0.2	0.85	0.15	1	0	0.77	0.23	0.9833	0.0167	0.975	0.025	0.9933	0.0067	0.7	0.3	avian	0.305
454	A/chicken/Nigeria/08RS848_88/2007	H5N1	7/7/2007	Nigeria	AVIAN(Chicken)	0.9933	0.0067	1	0	0.8875	0.1125	0.8467	0.1533	0.8583	0.1417	1	0	0.74	0.26	1	0	0.95	0.05	0.9667	0.0333	0.75	0.25	avian	0.278
455	A/chicken/Nigeria/08RS848_90/2007	H5N1	07/17/2007	Nigeria	AVIAN(Chicken)	0.9933	0.0067	1	0	0.8875	0.1125	0.8333	0.1667	0.8833	0.1167	1	0	0.58	0.42	1	0	1	0	0.9667	0.0333	0.75	0.25	avian	0.291
456	A/chicken/Nigeria/08RS848_93/2007	H5N1	07/21/2007	Nigeria	AVIAN(Chicken)	0.8867	0.1133	1	0	1	0	0.7067	0.2933	0.825	0.175	1	0	0.79	0.21	1	0	0.975	0.025	0.96	0.04	0.675	0.325	avian	0.44
457	A/chicken/Nigeria/08RS848_94/2007	H5N1	07/19/2007	Nigeria	AVIAN(Chicken)	1	0	1	0	1	0	0.8	0.2	0.975	0.025	1	0	0.77	0.23	0.9833	0.0167	0.875	0.125	0.9867	0.0133	0.8	0.2	avian	0.248
458	A/chicken/Nigeria/08RS848_96/2007	H5N1	8/3/2007	Nigeria	AVIAN(Chicken)	0.92	0.08	1	0	0.8875	0.1125	0.8	0.2	0.9583	0.0417	1	0	0.74	0.26	1	0	1	0	0.9667	0.0333	0.85	0.15	avian	0.298
459	A/chicken/Ningbo/2727/2013	H9N2	10/20/2013	China	AVIAN(Chicken)	1	0	0.8273	0.1727	0.9714	0.0286	0.98	0.02	1	0	0.92	0.08	0.98	0.02	0.9333	0.0667	0.925	0.075	0.8533	0.1467	1	0	avian	0.295
460	A/chicken/Ningbo/2929/2013	H9N2	10/20/2013	China	AVIAN(Chicken)	1	0	0.8273	0.1727	1	0	1	0	0.95	0.05	0.32	0.68	0.89	0.11	0.7333	0.2667	0.05	0.95	0.7467	0.2533	0.875	0.125	zoonotic	0.818
461	A/chicken/Ningxia/222/2012	H5N1	04/13/2012	China	AVIAN(Chicken)	0.92	0.08	1	0	0.7357	0.2643	0.98	0.02	0.975	0.025	0.92	0.08	0.96	0.04	0.9667	0.0333	0.9	0.1	0.9667	0.0333	0.975	0.025	avian	0.179
462	A/chicken/North_China/k0604/2010	H5N1	Aug-10	China	AVIAN(Chicken)	0.9667	0.0333	1	0	0.9786	0.0214	0.9733	0.0267	1	0	1	0	0.96	0.04	1	0	1	0	0.94	0.06	1	0	avian	0.033
463	A/chicken/Pekalongan/BBVW/2007	H5N1	2007	Indonesia	AVIAN(Chicken)	0.8267	0.1733	0.1545	0.8455	0.6071	0.3929	0.83	0.17	1	0	0.48	0.52	0.94	0.06	0.9167	0.0833	0.9	0.1	0.72	0.28	0.8	0.2	zoonotic	0.95
464	A/chicken/Qalubia/CAI12/2008	H5N1	06/30/2008	Egypt	AVIAN(Chicken)	1	0	1	0	1	0	0.9667	0.0333	1	0	1	0	0.94	0.06	0.9833	0.0167	1	0	0.9867	0.0133	1	0	avian	0.01
465	A/chicken/Qalubia/CAI14/2008	H5N1	3/1/2008	Egypt	AVIAN(Chicken)	0.98	0.02	1	0	1	0	0.9733	0.0267	1	0	0.98	0.02	0.95	0.05	0.95	0.05	1	0	0.9867	0.0133	0.975	0.025	avian	0.017
466	A/chicken/Qalubia/CAI19/2008	H5N1	06/30/2008	Egypt	AVIAN(Chicken)	0.9933	0.0067	1	0	1	0	0.9733	0.0267	1	0	1	0	0.94	0.06	0.95	0.05	1	0	0.9867	0.0133	0.975	0.025	avian	0
467	A/chicken/Qalubia/CAI20/2008	H5N1	06/30/2008	Egypt	AVIAN(Chicken)	1	0	1	0	1	0	0.9667	0.0333	1	0	1	0	0.94	0.06	0.9833	0.0167	1	0	0.9867	0.0133	1	0	avian	0.01
468	A/chicken/Qalubia/CAI21/2008	H5N1	06/30/2008	Egypt	AVIAN(Chicken)	0.98	0.02	1	0	1	0	0.9733	0.0267	1	0	0.98	0.02	0.95	0.05	0.95	0.05	1	0	0.9867	0.0133	0.975	0.025	avian	0.017
469	A/chicken/Qalubia/CAI5/2008	H5N1	06/30/2008	Egypt	AVIAN(Chicken)	0.9933	0.0067	1	0	1	0	0.9667	0.0333	1	0	1	0	0.94	0.06	1	0	1	0	0.9867	0.0133	0.975	0.025	avian	0
470	A/chicken/Qingdao/2044/2013	H9N2	10/22/2013	China	AVIAN(Chicken)	1	0	0.8273	0.1727	1	0	0.9933	0.0067	0.95	0.05	0.58	0.42	0.99	0.01	0.7	0.3	0.05	0.95	0.26	0.74	1	0	zoonotic	0.821
471	A/chicken/Qingdao/2144/2013	H9N2	10/22/2013	China	AVIAN(Chicken)	1	0	0.8364	0.1636	1	0	0.9933	0.0067	1	0	1	0	1	0	0.9833	0.0167	1	0	0.9267	0.0733	0.975	0.025	avian	0.156
472	A/chicken/Rizhao/1313/2013	H9N2	2013	China	AVIAN(Chicken)	1	0	0.8273	0.1727	1	0	0.9933	0.0067	0.925	0.075	1	0	1	0	0.85	0.15	0.95	0.05	0.98	0.02	0.975	0.025	avian	0.225
473	A/chicken/Rizhao/1339/2013	H9N2	2013	China	AVIAN(Chicken)	1	0	0.8273	0.1727	0.9857	0.0143	1	0	0.9	0.1	0.92	0.08	0.98	0.02	0.75	0.25	0.925	0.075	0.9733	0.0267	1	0	avian	0.43
474	A/chicken/Rizhao/1363/2013	H9N2	2013	China	AVIAN(Chicken)	1	0	0.9818	0.0182	1	0	1	0	0.975	0.025	0.92	0.08	0.98	0.02	0.9833	0.0167	0.925	0.075	0.9733	0.0267	1	0	avian	0.063
475	A/chicken/Rizhao/1436/2013	H9N2	2013	China	AVIAN(Chicken)	1	0	0.9818	0.0182	1	0	1	0	0.975	0.025	0.92	0.08	0.98	0.02	0.9833	0.0167	0.925	0.075	0.9733	0.0267	1	0	avian	0.063
476	A/chicken/Rizhao/15/2013	H9N2	2013	China	AVIAN(Chicken)	1	0	0.8273	0.1727	1	0	1	0	0.925	0.075	1	0	1	0	0.9667	0.0333	0.925	0.075	0.98	0.02	0.975	0.025	avian	0.169
477	A/chicken/Rizhao/249/2013	H9N2	2013	China	AVIAN(Chicken)	1	0	0.8273	0.1727	1	0	0.9933	0.0067	0.925	0.075	1	0	1	0	0.9667	0.0333	0.975	0.025	0.98	0.02	0.975	0.025	avian	0.152
478	A/chicken/Rizhao/2658/2013	H9N2	10/24/2013	China	AVIAN(Chicken)	1	0	0.8273	0.1727	1	0	0.9933	0.0067	0.95	0.05	0.58	0.42	0.99	0.01	0.1167	0.8833	0.05	0.95	0.26	0.74	1	0	zoonotic	0.828
479	A/chicken/Rizhao/2670/2013	H9N2	10/24/2013	China	AVIAN(Chicken)	1	0	0.8273	0.1727	0.9857	0.0143	0.98	0.02	0.875	0.125	0.92	0.08	0.98	0.02	0.95	0.05	0.425	0.575	0.92	0.08	0.95	0.05	zoonotic	0.51
480	A/chicken/Rizhao/437/2013	H9N2	2013	China	AVIAN(Chicken)	1	0	0.8273	0.1727	1	0	1	0	0.925	0.075	1	0	1	0	0.9667	0.0333	0.975	0.025	0.98	0.02	0.975	0.025	avian	0.152
481	A/chicken/Rizhao/515/2013	H7N9	2013	China	AVIAN(Chicken)	0.8867	0.1133	0.8273	0.1727	0.4143	0.5857	0.8133	0.1867	0.825	0.175	0.1	0.9	0.99	0.01	0.7667	0.2333	0.05	0.95	0.26	0.74	0.9	0.1	zoonotic	0.954
482	A/chicken/Rizhao/55/2013	H9N2	2013	China	AVIAN(Chicken)	1	0	0.8273	0.1727	0.9929	0.0071	0.9867	0.0133	0.8833	0.1167	1	0	0.98	0.02	0.8333	0.1667	0.85	0.15	0.9267	0.0733	1	0	avian	0.447
483	A/chicken/Rizhao/651/2013	H9N2	2013	China	AVIAN(Chicken)	1	0	0.8273	0.1727	1	0	1	0	0.925	0.075	1	0	1	0	0.9667	0.0333	0.925	0.075	0.98	0.02	0.975	0.025	avian	0.169
484	A/chicken/Rizhao/723/2013	H9N2	2013	China	AVIAN(Chicken)	1	0	0.8273	0.1727	1	0	1	0	0.925	0.075	1	0	1	0	1	0	0.975	0.025	0.9733	0.0267	1	0	avian	0.142
485	A/chicken/Rizhao/811/2013	H9N2	2013	China	AVIAN(Chicken)	1	0	0.8273	0.1727	0.9929	0.0071	1	0	0.8833	0.1167	1	0	1	0	0.9833	0.0167	0.925	0.075	0.98	0.02	0.975	0.025	avian	0.179
486	A/chicken/Rizhao/85/2013	H9N2	2013	China	AVIAN(Chicken)	1	0	0.8273	0.1727	1	0	1	0	0.9	0.1	1	0	1	0	0.9667	0.0333	0.925	0.075	0.98	0.02	0.975	0.025	avian	0.179
487	A/chicken/Rizhao/853/2013	H9N2	2013	China	AVIAN(Chicken)	1	0	0.9818	0.0182	1	0	1	0	1	0	0.92	0.08	0.98	0.02	0.9833	0.0167	0.925	0.075	0.9733	0.0267	1	0	avian	0.063
488	A/chicken/Rizhao/867/2013	H7N9	2013	China	AVIAN(Chicken)	0.2667	0.7333	0.8273	0.1727	0.4143	0.5857	0.32	0.68	0.925	0.075	0.88	0.12	0.99	0.01	0.7333	0.2667	0.1	0.9	0.26	0.74	0.825	0.175	zoonotic	0.983
489	A/chicken/Rizhao/871/2013	H7N9	2013	China	AVIAN(Chicken)	0.2667	0.7333	0.8273	0.1727	0.4143	0.5857	0.32	0.68	0.85	0.15	0.88	0.12	0.99	0.01	0.9667	0.0333	0.1	0.9	0.26	0.74	0.825	0.175	zoonotic	0.967
490	A/chicken/Rizhao/875/2013	H7N9	2013	China	AVIAN(Chicken)	0.2667	0.7333	0.8273	0.1727	0.4143	0.5857	0.32	0.68	0.925	0.075	0.88	0.12	0.99	0.01	0.3833	0.6167	1	0	0.98	0.02	0.8	0.2	zoonotic	0.897
491	A/chicken/Shandong/B1/1998	H9N2	1998	China	AVIAN(Chicken)	1	0	1	0	0.9214	0.0786	0.9933	0.0067	1	0	1	0	1	0	0.95	0.05	0.775	0.225	1	0	1	0	avian	0.04
492	A/chicken/Shandong/ZL1/2013	H9N2	4/1/2013	China	AVIAN(Chicken)	1	0	0.8545	0.1455	0.9786	0.0214	0.9933	0.0067	0.8	0.2	0.94	0.06	0.99	0.01	0.9167	0.0833	0.85	0.15	0.9533	0.0467	0.95	0.05	zoonotic	0.536
493	A/chicken/Shanghai/017/2013	H7N9	Apr-13	China	AVIAN(Chicken)	0.2667	0.7333	0.8273	0.1727	0.6286	0.3714	0.2467	0.7533	0.875	0.125	0.66	0.34	0.9	0.1	0.9	0.1	0.875	0.125	0.26	0.74	0.9	0.1	zoonotic	0.97
494	A/chicken/Shanghai/019/2013	H7N9	Apr-13	China	AVIAN(Chicken)	0.72	0.28	0.3	0.7	0.4143	0.5857	0.2467	0.7533	0.8	0.2	0.1	0.9	0.99	0.01	0.0667	0.9333	1	0	0.9533	0.0467	0.925	0.075	zoonotic	0.964
495	A/chicken/Shanghai/020/2013	H9N2	Apr-13	China	AVIAN(Chicken)	1	0	0.8273	0.1727	0.9857	0.0143	1	0	0.8833	0.1167	0.92	0.08	1	0	0.9833	0.0167	1	0	0.9267	0.0733	1	0	avian	0.318
496	A/chicken/Shanghai/1107/2013	H9N2	Nov-13	China	AVIAN(Chicken)	0.9933	0.0067	0.8273	0.1727	0.95	0.05	0.9933	0.0067	0.825	0.175	0.82	0.18	0.98	0.02	0.9667	0.0333	0.775	0.225	0.7	0.3	1	0	zoonotic	0.606
497	A/chicken/Shanghai/S1053/2013	H7N9	4/3/2013	China	AVIAN(Chicken)	0.2667	0.7333	0.9727	0.0273	0.4143	0.5857	0.8133	0.1867	0.725	0.275	0.1	0.9	0.99	0.01	0.0667	0.9333	0.05	0.95	0.26	0.74	0.825	0.175	zoonotic	0.967
498	A/chicken/Shanghai/S1055/2013	H7N9	4/3/2013	China	AVIAN(Chicken)	0.2667	0.7333	0.9727	0.0273	0.4143	0.5857	0.66	0.34	0.725	0.275	0.1	0.9	0.99	0.01	0.0667	0.9333	0.05	0.95	0.26	0.74	0.825	0.175	zoonotic	0.987
499	A/chicken/Shanghai/S1076/2013	H7N9	4/3/2013	China	AVIAN(Chicken)	0.72	0.28	0.3	0.7	0.4143	0.5857	0.2467	0.7533	0.8833	0.1167	0.1	0.9	0.99	0.01	0.0667	0.9333	1	0	0.9533	0.0467	0.95	0.05	zoonotic	0.94
500	A/chicken/Shanghai/S1077/2013	H7N9	4/3/2013	China	AVIAN(Chicken)	0.72	0.28	0.3	0.7	0.4143	0.5857	0.2467	0.7533	0.8833	0.1167	0.1	0.9	0.99	0.01	0.0667	0.9333	1	0	0.9533	0.0467	0.95	0.05	zoonotic	0.94
501	A/chicken/Shanghai/S1078/2013	H7N9	4/3/2013	China	AVIAN(Chicken)	0.72	0.28	0.3	0.7	0.4143	0.5857	0.2467	0.7533	0.8833	0.1167	0.1	0.9	0.99	0.01	0.0667	0.9333	1	0	0.9533	0.0467	0.95	0.05	zoonotic	0.94
502	A/chicken/Shanghai/S1079/2013	H7N9	4/3/2013	China	AVIAN(Chicken)	0.72	0.28	0.3	0.7	0.4143	0.5857	0.2467	0.7533	0.8833	0.1167	0.1	0.9	0.99	0.01	0.0667	0.9333	1	0	0.9533	0.0467	0.95	0.05	zoonotic	0.94
503	A/chicken/Shanghai/S1080/2013	H7N9	4/3/2013	China	AVIAN(Chicken)	0.72	0.28	0.7636	0.2364	0.9429	0.0571	0.6733	0.3267	0.875	0.125	0.92	0.08	0.99	0.01	0.9833	0.0167	0.875	0.125	0.96	0.04	1	0	zoonotic	0.702
504	A/chicken/Shanghai/S1358/2013	H7N9	4/3/2013	China	AVIAN(Chicken)	0.8267	0.1733	0.8273	0.1727	1	0	0.14	0.86	1	0	0.1	0.9	0.99	0.01	0.9833	0.0167	0.925	0.075	0.9733	0.0267	0.975	0.025	zoonotic	0.679
505	A/chicken/Shanghai/S1410/2013	H7N9	4/3/2013	China	AVIAN(Chicken)	0.9667	0.0333	0.8273	0.1727	0.4143	0.5857	0.2467	0.7533	0.725	0.275	0.1	0.9	0.99	0.01	0.0667	0.9333	0.05	0.95	0.26	0.74	0.875	0.125	zoonotic	0.95
506	A/chicken/Shanghai/S1413/2013	H7N9	4/3/2013	China	AVIAN(Chicken)	0.2667	0.7333	0.8273	0.1727	0.4143	0.5857	0.2467	0.7533	0.725	0.275	0.1	0.9	0.99	0.01	0.7667	0.2333	0.05	0.95	0.26	0.74	0.825	0.175	zoonotic	1
507	A/chicken/Shantou/133/2003	H5N1	2003	China	AVIAN(Chicken)	0.8333	0.1667	0.5577	0.4423	1	0	1	0	0.7	0.3	0.98	0.02	0.99	0.01	0.9	0.1	0.925	0.075	0.9867	0.0133	0.725	0.275	zoonotic	0.632
508	A/chicken/Shantou/1552/2014	H7N9	3/5/2014	China	AVIAN(Chicken)	0.5133	0.4867	0.8273	0.1727	0.4143	0.5857	0.6333	0.3667	0.6	0.4	0.34	0.66	0.72	0.28	0.9167	0.0833	0.85	0.15	0.8133	0.1867	1	0	zoonotic	0.954
509	A/chicken/Shantou/1554/2014	H7N9	3/5/2014	China	AVIAN(Chicken)	0.5133	0.4867	0.8273	0.1727	0.4143	0.5857	0.6333	0.3667	0.6	0.4	0.34	0.66	0.72	0.28	0.9167	0.0833	0.85	0.15	0.8133	0.1867	1	0	zoonotic	0.954
510	A/chicken/Shantou/1556/2014	H7N9	3/5/2014	China	AVIAN(Chicken)	0.5133	0.4867	0.8273	0.1727	0.4143	0.5857	0.6333	0.3667	0.6	0.4	0.34	0.66	0.72	0.28	0.8667	0.1333	0.85	0.15	0.8133	0.1867	1	0	zoonotic	0.964
511	A/chicken/Shantou/2537/2014	H7N9	04/16/2014	China	AVIAN(Chicken)	0.5133	0.4867	0.8273	0.1727	0.4143	0.5857	0.6333	0.3667	0.6	0.4	0.52	0.48	0.72	0.28	0.9167	0.0833	0.85	0.15	0.8133	0.1867	1	0	zoonotic	0.954
512	A/chicken/Shantou/2538/2014	H7N9	04/16/2014	China	AVIAN(Chicken)	0.5133	0.4867	0.8273	0.1727	0.85	0.15	0.6333	0.3667	0.6	0.4	0.34	0.66	0.72	0.28	0.9167	0.0833	0.75	0.25	0.8133	0.1867	1	0	zoonotic	0.94
513	A/chicken/Shantou/2539/2014	H7N9	04/16/2014	China	AVIAN(Chicken)	0.5133	0.4867	0.8273	0.1727	0.75	0.25	0.7667	0.2333	0.6	0.4	0.82	0.18	0.72	0.28	0.85	0.15	0.85	0.15	0.7933	0.2067	1	0	zoonotic	0.894
514	A/chicken/Shantou/2546/2014	H7N9	04/16/2014	China	AVIAN(Chicken)	0.5133	0.4867	0.8273	0.1727	0.6643	0.3357	0.4933	0.5067	0.6	0.4	0.34	0.66	0.72	0.28	0.8833	0.1167	0.85	0.15	0.8133	0.1867	1	0	zoonotic	0.957
515	A/chicken/Shantou/2550/2014	H7N9	04/16/2014	China	AVIAN(Chicken)	0.5133	0.4867	0.8273	0.1727	0.6643	0.3357	0.6333	0.3667	0.6	0.4	0.34	0.66	0.72	0.28	0.9167	0.0833	0.85	0.15	0.8133	0.1867	1	0	zoonotic	0.947
516	A/chicken/Shantou/2556/2014	H7N9	04/16/2014	China	AVIAN(Chicken)	0.5133	0.4867	0.8273	0.1727	0.6643	0.3357	0.6333	0.3667	0.6	0.4	0.34	0.66	0.72	0.28	0.9167	0.0833	0.85	0.15	0.8133	0.1867	1	0	zoonotic	0.947
517	A/chicken/Shantou/2562/2014	H7N9	04/16/2014	China	AVIAN(Chicken)	0.5133	0.4867	0.8273	0.1727	0.85	0.15	0.6333	0.3667	0.6	0.4	0.34	0.66	0.72	0.28	0.9167	0.0833	0.85	0.15	0.8133	0.1867	0.825	0.175	zoonotic	0.997
518	A/chicken/Shantou/3057/2014	H7N9	5/6/2014	China	AVIAN(Chicken)	0.5133	0.4867	0.8273	0.1727	0.4143	0.5857	0.6467	0.3533	0.6	0.4	0.34	0.66	0.72	0.28	0.85	0.15	0.875	0.125	0.8133	0.1867	1	0	zoonotic	0.96
519	A/chicken/Shantou/3744/2003	H5N1	2003	China	AVIAN(Chicken)	0.98	0.02	0.9621	0.0379	0.9857	0.0143	0.9933	0.0067	0.8792	0.1208	0.98	0.02	0.94	0.06	1	0	0.925	0.075	0.9467	0.0533	1	0	avian	0.149
520	A/chicken/Shantou/4325/2014	H7N9	7/1/2014	China	AVIAN(Chicken)	0.66	0.34	0.8273	0.1727	0.4143	0.5857	0.5333	0.4667	0.6	0.4	0.34	0.66	0.72	0.28	0.9833	0.0167	0.85	0.15	0.8133	0.1867	1	0	zoonotic	0.924
521	A/chicken/Shantou/4816/2014	H7N9	07/22/2014	China	AVIAN(Chicken)	0.36	0.64	0.9364	0.0636	0.7	0.3	0.4933	0.5067	0.45	0.55	0.34	0.66	0.72	0.28	1	0	1	0	0.94	0.06	0.65	0.35	zoonotic	0.901
522	A/chicken/Shantou/4824/2014	H7N9	07/22/2014	China	AVIAN(Chicken)	0.36	0.64	0.9364	0.0636	0.7	0.3	0.4333	0.5667	0.725	0.275	0.54	0.46	0.99	0.01	0.0667	0.9333	1	0	0.94	0.06	1	0	zoonotic	0.897
523	A/chicken/Shantou/4832/2014	H7N9	07/22/2014	China	AVIAN(Chicken)	0.66	0.34	0.8273	0.1727	0.4143	0.5857	0.5333	0.4667	0.65	0.35	0.64	0.36	0.72	0.28	1	0	0.85	0.15	0.8133	0.1867	1	0	zoonotic	0.907
524	A/chicken/Shantou/4833/2014	H7N9	07/22/2014	China	AVIAN(Chicken)	0.66	0.34	0.8273	0.1727	0.4143	0.5857	0.5333	0.4667	0.65	0.35	0.64	0.36	0.72	0.28	1	0	0.85	0.15	0.8133	0.1867	1	0	zoonotic	0.907
525	A/chicken/Shaoxing/5087/2013	H7N9	10/28/2013	China	AVIAN(Chicken)	0.38	0.62	0.8273	0.1727	0.4143	0.5857	0.2867	0.7133	0.25	0.75	0.36	0.64	0.39	0.61	0.0667	0.9333	0.075	0.925	0.26	0.74	1	0	zoonotic	0.983
526	A/chicken/Shaoxing/5136/2013	H7N9	10/28/2013	China	AVIAN(Chicken)	0.38	0.62	0.8273	0.1727	1	0	0.34	0.66	0.95	0.05	0.92	0.08	0.87	0.13	0.9833	0.0167	0.9	0.1	0.26	0.74	1	0	zoonotic	0.805
527	A/chicken/Shaoxing/5186/2013	H7N9	10/28/2013	China	AVIAN(Chicken)	0.38	0.62	0.8273	0.1727	1	0	0.4467	0.5533	0.25	0.75	0.92	0.08	0.98	0.02	0.0333	0.9667	0.05	0.95	0.5467	0.4533	1	0	zoonotic	0.924
528	A/chicken/Shaoxing/5201/2013	H7N9	10/28/2013	China	AVIAN(Chicken)	0.58	0.42	0.8273	0.1727	1	0	0.4467	0.5533	0.725	0.275	0.74	0.26	0.99	0.01	0.6833	0.3167	0.775	0.225	0.26	0.74	1	0	zoonotic	0.944
529	A/chicken/Shaoxing/5224/2013	H7N9	10/28/2013	China	AVIAN(Chicken)	0.38	0.62	0.8273	0.1727	0.4143	0.5857	0.2867	0.7133	0.8	0.2	0.36	0.64	0.88	0.12	0.0667	0.9333	0.1	0.9	0.26	0.74	1	0	zoonotic	0.987
530	A/chicken/Shaoxing/5453/2013	H9N2	10/29/2013	China	AVIAN(Chicken)	1	0	0.8273	0.1727	1	0	0.9933	0.0067	0.875	0.125	0.74	0.26	0.99	0.01	0.8667	0.1333	0.8	0.2	0.9267	0.0733	1	0	zoonotic	0.775
531	A/chicken/Shaoxing/5479/2013	H7N9	10/29/2013	China	AVIAN(Chicken)	0.38	0.62	0.8273	0.1727	0.4143	0.5857	0.4267	0.5733	0.875	0.125	0.92	0.08	0.94	0.06	0.6	0.4	0.85	0.15	0.26	0.74	1	0	zoonotic	0.911
532	A/chicken/Shaoxing/5493/2013	H9N2	10/29/2013	China	AVIAN(Chicken)	1	0	0.9182	0.0818	0.9786	0.0214	0.9667	0.0333	0.8125	0.1875	0.98	0.02	0.69	0.31	0.8667	0.1333	0.925	0.075	0.9267	0.0733	0.975	0.025	avian	0.318
533	A/chicken/Sharkia/CAI3/2009	H5N1	9/1/2009	Egypt	AVIAN(Avian)	1	0	1	0	1	0	0.9667	0.0333	1	0	1	0	0.94	0.06	0.9833	0.0167	1	0	0.9867	0.0133	1	0	avian	0.01
534	A/chicken/Sharkia/CAI38/2009	H5N1	05/20/2009	Egypt	AVIAN(Avian)	1	0	1	0	1	0	0.9667	0.0333	1	0	1	0	0.94	0.06	0.9833	0.0167	1	0	0.9867	0.0133	1	0	avian	0.01
535	A/chicken/Sharkia/CAI41/2009	H5N1	05/25/2009	Egypt	AVIAN(Avian)	0.9867	0.0133	1	0	1	0	0.9667	0.0333	1	0	1	0	0.94	0.06	1	0	1	0	0.9867	0.0133	0.975	0.025	avian	0
536	A/chicken/Sheny/0606/2008	H5N1	6/6/2008	China	AVIAN(Chicken)	0.9267	0.0733	1	0	0.9643	0.0357	0.9267	0.0733	0.925	0.075	0.92	0.08	0.84	0.16	0.9833	0.0167	0.85	0.15	0.9	0.1	0.925	0.075	avian	0.232
537	A/chicken/Shenzhen/1098/2013	H9N2	12/11/2013	China	AVIAN(Chicken)	1	0	0.9545	0.0455	0.9	0.1	0.9867	0.0133	0.925	0.075	1	0	1	0	0.9167	0.0833	0.95	0.05	0.9067	0.0933	0.85	0.15	avian	0.228
538	A/chicken/Shenzhen/138/2014	H7N9	02/19/2014	China	AVIAN(Chicken)	0.8667	0.1333	0.8273	0.1727	0.4143	0.5857	0.6533	0.3467	0.75	0.25	0.66	0.34	1	0	0.1833	0.8167	0.2	0.8	0.94	0.06	0.975	0.025	zoonotic	0.904
539	A/chicken/Shenzhen/1488/2013	H9N2	12/11/2013	China	AVIAN(Chicken)	1	0	0.8273	0.1727	0.7929	0.2071	1	0	0.7125	0.2875	0.34	0.66	0.99	0.01	1	0	0.8	0.2	0.9733	0.0267	0.95	0.05	zoonotic	0.642
540	A/chicken/Shenzhen/1665/2013	H7N9	12/12/2013	China	AVIAN(Chicken)	0.5467	0.4533	0.8273	0.1727	0.4143	0.5857	0.6667	0.3333	0.6	0.4	0.34	0.66	0.99	0.01	0.0667	0.9333	0.175	0.825	0.9933	0.0067	0.975	0.025	zoonotic	0.99
541	A/chicken/Shenzhen/2014/2013	H9N2	12/13/2013	China	AVIAN(Chicken)	1	0	1	0	0.7857	0.2143	0.9733	0.0267	0.925	0.075	0.34	0.66	0.99	0.01	1	0	0.975	0.025	0.8667	0.1333	1	0	avian	0.301
542	A/chicken/Shenzhen/2066/2013	H9N2	12/13/2013	China	AVIAN(Chicken)	1	0	1	0	0.7857	0.2143	0.9933	0.0067	0.9	0.1	0.54	0.46	0.99	0.01	0.5833	0.4167	0.775	0.225	0.96	0.04	1	0	zoonotic	0.55
543	A/chicken/Shenzhen/2110/2013	H7N9	12/13/2013	China	AVIAN(Chicken)	0.2133	0.7867	1	0	0.7857	0.2143	0.2467	0.7533	0.925	0.075	0.66	0.34	0.99	0.01	0.0667	0.9333	0.55	0.45	0.9733	0.0267	0.975	0.025	zoonotic	0.881
544	A/chicken/Shenzhen/2121/2013	H9N2	12/13/2013	China	AVIAN(Chicken)	1	0	1	0	0.7857	0.2143	0.98	0.02	0.925	0.075	0.34	0.66	0.95	0.05	1	0	0.525	0.475	0.9733	0.0267	1	0	avian	0.384
545	A/chicken/Shenzhen/2172/2013	H9N2	12/13/2013	China	AVIAN(Chicken)	1	0	1	0	0.7857	0.2143	0.9933	0.0067	0.925	0.075	0.34	0.66	0.99	0.01	0.9667	0.0333	0.975	0.025	0.8667	0.1333	1	0	avian	0.325
546	A/chicken/Shenzhen/2201/2013	H7N9	12/13/2013	China	AVIAN(Chicken)	0.5467	0.4533	0.8273	0.1727	0.4143	0.5857	0.6667	0.3333	0.6	0.4	0.34	0.66	0.99	0.01	0.0667	0.9333	0.175	0.825	0.9933	0.0067	0.975	0.025	zoonotic	0.99
547	A/chicken/Shenzhen/2293/2013	H7N9	12/13/2013	China	AVIAN(Chicken)	0.5467	0.4533	0.8273	0.1727	0.4143	0.5857	0.6667	0.3333	0.6	0.4	0.34	0.66	0.99	0.01	0.0667	0.9333	0.175	0.825	0.9933	0.0067	0.975	0.025	zoonotic	0.99
548	A/chicken/Shenzhen/2588/2013	H9N2	12/13/2013	China	AVIAN(Chicken)	1	0	1	0	0.7857	0.2143	1	0	0.925	0.075	0.74	0.26	0.88	0.12	0.95	0.05	0.925	0.075	0.96	0.04	0.95	0.05	avian	0.232
549	A/chicken/Shenzhen/2636/2013	H9N2	12/13/2013	China	AVIAN(Chicken)	1	0	1	0	0.7857	0.2143	0.9933	0.0067	0.925	0.075	0.82	0.18	0.99	0.01	0.3667	0.6333	0.85	0.15	0.8467	0.1533	0.975	0.025	avian	0.5
550	A/chicken/Shenzhen/354/2013	H9N2	12/10/2013	China	AVIAN(Chicken)	1	0	0.9545	0.0455	0.9	0.1	1	0	0.975	0.025	0.9	0.1	0.84	0.16	0.9833	0.0167	0.8	0.2	0.9733	0.0267	1	0	avian	0.182
551	A/chicken/Shenzhen/3734/2013	H7N9	12/19/2013	China	AVIAN(Chicken)	0.2467	0.7533	1	0	0.85	0.15	0.2467	0.7533	0.6	0.4	0.34	0.66	0.99	0.01	0.7667	0.2333	0.625	0.375	0.9933	0.0067	0.975	0.025	zoonotic	0.917
552	A/chicken/Shenzhen/3745/2013	H9N2	12/19/2013	China	AVIAN(Chicken)	0.9933	0.0067	0.9545	0.0455	0.8929	0.1071	0.9867	0.0133	0.925	0.075	1	0	1	0	0.9167	0.0833	0.925	0.075	0.9133	0.0867	0.725	0.275	avian	0.255
553	A/chicken/Shenzhen/3780/2013	H7N9	12/19/2013	China	AVIAN(Chicken)	0.6467	0.3533	0.8273	0.1727	0.4143	0.5857	0.2467	0.7533	0.6	0.4	0.6	0.4	0.42	0.58	0.0667	0.9333	0.175	0.825	0.9733	0.0267	0.95	0.05	zoonotic	0.983
554	A/chicken/Shenzhen/678/2013	H9N2	12/10/2013	China	AVIAN(Chicken)	0.9933	0.0067	0.8273	0.1727	0.7929	0.2071	1	0	0.85	0.15	0.3	0.7	0.99	0.01	0.5833	0.4167	0.85	0.15	0.9733	0.0267	1	0	zoonotic	0.709
555	A/chicken/Shenzhen/727/2013	H7N9	12/10/2013	China	AVIAN(Chicken)	0.48	0.52	0.8273	0.1727	0.4143	0.5857	0.6667	0.3333	0.6	0.4	0.34	0.66	0.99	0.01	0.0667	0.9333	0.575	0.425	0.9933	0.0067	0.975	0.025	zoonotic	0.99
556	A/chicken/Shenzhen/742/2013	H7N9	12/10/2013	China	AVIAN(Chicken)	0.1933	0.8067	1	0	0.7857	0.2143	0.2467	0.7533	0.925	0.075	0.64	0.36	0.99	0.01	0.0667	0.9333	0.175	0.825	0.9733	0.0267	0.975	0.025	zoonotic	0.887
557	A/chicken/Shenzhen/801/2013	H7N9	12/9/2013	China	AVIAN(Chicken)	0.48	0.52	0.8273	0.1727	0.4143	0.5857	0.6667	0.3333	0.6	0.4	0.34	0.66	0.99	0.01	0.0667	0.9333	0.4	0.6	0.9933	0.0067	0.975	0.025	zoonotic	0.99
558	A/chicken/Shenzhen/898/2013	H7N9	12/9/2013	China	AVIAN(Chicken)	0.4333	0.5667	0.8273	0.1727	0.4143	0.5857	0.6667	0.3333	0.6	0.4	0.34	0.66	0.99	0.01	0.0667	0.9333	0.175	0.825	0.9933	0.0067	0.95	0.05	zoonotic	0.99
559	A/chicken/Soc_Trang/1/2012	H5N1	06/17/2012	Viet_Nam	AVIAN(Chicken)	0.88	0.12	0.6786	0.3214	0.7571	0.2429	0.92	0.08	0.975	0.025	0.74	0.26	0.96	0.04	0.9667	0.0333	1	0	0.8067	0.1933	0.9333	0.0667	zoonotic	0.503
560	A/chicken/Soc_Trang/2/2012	H5N1	06/17/2012	Viet_Nam	AVIAN(Chicken)	0.8467	0.1533	0.6786	0.3214	0.3357	0.6643	0.92	0.08	0.975	0.025	0.74	0.26	0.96	0.04	0.9667	0.0333	1	0	0.8067	0.1933	0.9333	0.0667	zoonotic	0.589
561	A/chicken/Soc_Trang/3/2012	H5N1	06/17/2012	Viet_Nam	AVIAN(Chicken)	0.8467	0.1533	0.6786	0.3214	0.3357	0.6643	0.92	0.08	0.975	0.025	0.74	0.26	0.96	0.04	0.9667	0.0333	0.9	0.1	0.8067	0.1933	0.95	0.05	zoonotic	0.675
562	A/chicken/Soc_Trang/4/2012	H5N1	6/7/2012	Viet_Nam	AVIAN(Chicken)	0.96	0.04	0.6786	0.3214	0.3357	0.6643	0.92	0.08	0.975	0.025	0.74	0.26	0.96	0.04	0.9667	0.0333	0.9	0.1	0.8067	0.1933	0.9333	0.0667	zoonotic	0.573
563	A/chicken/Soc_Trang/5/2012	H5N1	06/17/2012	Viet_Nam	AVIAN(Chicken)	0.8467	0.1533	0.6786	0.3214	0.3357	0.6643	0.92	0.08	0.975	0.025	0.74	0.26	0.96	0.04	0.9667	0.0333	1	0	0.8067	0.1933	0.9333	0.0667	zoonotic	0.589
564	A/chicken/South_Kalimantan/UT6028/2006	H5N1	Nov-06	Indonesia	AVIAN(Chicken)	0.9733	0.0267	0.3645	0.6355	0.9929	0.0071	0.9667	0.0333	0.9583	0.0417	0.98	0.02	0.92	0.08	0.6167	0.3833	0.925	0.075	0.9733	0.0267	0.975	0.025	avian	0.374
565	A/chicken/South_Kalimantan/UT6029/2006	H5N1	Nov-06	Indonesia	AVIAN(Chicken)	0.9733	0.0267	0.3645	0.6355	0.9601	0.0399	0.9667	0.0333	1	0	0.88	0.12	0.94	0.06	0.9833	0.0167	0.95	0.05	0.9733	0.0267	0.95	0.05	avian	0.248
566	A/chicken/Sulawesi_Selatan/UT2093/2005	H5N1	2005	Indonesia	AVIAN(Chicken)	0.88	0.12	0.8273	0.1727	0.9929	0.0071	0.98	0.02	1	0	0	1	0.94	0.06	0.9833	0.0167	0.9	0.1	0.98	0.02	0.8438	0.1563	zoonotic	0.533
567	A/chicken/Sulawesi_Selatan/UT2094/2005	H5N1	2005	Indonesia	AVIAN(Chicken)	0.8667	0.1333	0.8273	0.1727	0.9929	0.0071	0.98	0.02	1	0	0	1	0.94	0.06	0.9667	0.0333	0.9	0.1	0.9933	0.0067	0.95	0.05	avian	0.493
568	A/chicken/Suzhou/04020102/2013	H7N9	4/2/2013	China	AVIAN(Chicken)	0.2467	0.7533	0.8273	0.1727	0.4143	0.5857	0.8333	0.1667	0.85	0.15	0.1	0.9	0.73	0.27	0.7833	0.2167	0.85	0.15	0.26	0.74	0.7	0.3	zoonotic	1
569	A/chicken/Suzhou/040201H/2013	H7N9	Apr-13	China	AVIAN(Chicken)	0.2467	0.7533	0.8273	0.1727	0.4143	0.5857	0.2467	0.7533	0.9	0.1	0.1	0.9	0.99	0.01	0.7833	0.2167	0.05	0.95	0.26	0.74	0.825	0.175	zoonotic	1
570	A/chicken/Suzhou/4822/2013	H9N2	10/27/2013	China	AVIAN(Chicken)	1	0	0.8273	0.1727	0.9929	0.0071	0.9933	0.0067	0.925	0.075	0.78	0.22	0.99	0.01	0.9333	0.0667	0.875	0.125	0.9333	0.0667	0.975	0.025	zoonotic	0.616
571	A/chicken/Suzhou/4954/2013	H9N2	10/27/2013	China	AVIAN(Chicken)	1	0	0.8273	0.1727	1	0	1	0	0.925	0.075	0.78	0.22	0.99	0.01	0.9333	0.0667	0.725	0.275	0.9467	0.0533	0.975	0.025	zoonotic	0.652
572	A/chicken/Thailand/TS02/2006	H5N1	2006	Thailand	AVIAN(Chicken)	0.4267	0.5733	0.5577	0.4423	0.8	0.2	0.8133	0.1867	0.5249	0.4751	0.96	0.04	1	0	0.85	0.15	1	0	0.9867	0.0133	0.9463	0.0537	zoonotic	0.672
573	A/chicken/Thailand/TS03/2006	H5N1	2006	Thailand	AVIAN(Chicken)	0.9933	0.0067	0.8547	0.1453	0.8	0.2	0.9333	0.0667	0.9208	0.0792	0.96	0.04	0.96	0.04	0.9667	0.0333	1	0	0.9867	0.0133	0.9	0.1	avian	0.338
574	A/chicken/Thailand/vsmu_3_BKK/2004	H5N1	2004	Thailand	AVIAN(Chicken)	0.96	0.04	0.6786	0.3214	0.9214	0.0786	0.8133	0.1867	0.725	0.275	0.9	0.1	0.96	0.04	0.8	0.2	0.85	0.15	0.98	0.02	0.9463	0.0537	zoonotic	0.725
575	A/chicken/Tianjin/120/2013	H9N2	1/1/2013	China	AVIAN(Chicken)	1	0	0.8273	0.1727	1	0	1	0	0.8833	0.1167	0.92	0.08	0.98	0.02	0.6167	0.3833	0.675	0.325	0.8267	0.1733	0.95	0.05	zoonotic	0.659
576	A/chicken/TongHai/302/2014	H5N1	1/10/2014	China	AVIAN(Chicken)	0.86	0.14	0.8818	0.1182	0.9205	0.0795	0.9667	0.0333	0.95	0.05	0.88	0.12	0.67	0.33	0.9333	0.0667	0.75	0.25	0.62	0.38	0.675	0.325	zoonotic	0.735
577	A/chicken/Viet_Nam/10/2005	H5N1	2005	Viet_Nam	AVIAN(Chicken)	0.9	0.1	0.5577	0.4423	1	0	0.9733	0.0267	0.95	0.05	1	0	0.96	0.04	0.9833	0.0167	0.975	0.025	0.92	0.08	0.725	0.275	avian	0.344
578	A/chicken/Viet_Nam/11/2005	H5N1	2005	Viet_Nam	AVIAN(Chicken)	1	0	0.6786	0.3214	0.9929	0.0071	0.96	0.04	1	0	1	0	0.99	0.01	1	0	0.975	0.025	0.9333	0.0667	0.9375	0.0625	avian	0.149
579	A/chicken/Viet_Nam/17/2005	H5N1	2005	Viet_Nam	AVIAN(Chicken)	0.9867	0.0133	0.9909	0.0091	0.9714	0.0286	0.9733	0.0267	0.975	0.025	1	0	0.95	0.05	0.9833	0.0167	0.975	0.025	0.9467	0.0533	0.9	0.1	avian	0.06
580	A/chicken/Viet_Nam/2/2005	H5N1	2005	Viet_Nam	AVIAN(Chicken)	0.9933	0.0067	0.6786	0.3214	0.8	0.2	0.94	0.06	1	0	1	0	0.98	0.02	0.8633	0.1367	0.95	0.05	0.92	0.08	0.975	0.025	avian	0.358
581	A/chicken/Viet_Nam/6/2005	H5N1	2005	Viet_Nam	AVIAN(Chicken)	1	0	0.6786	0.3214	0.8	0.2	0.9667	0.0333	1	0	1	0	0.99	0.01	0.9833	0.0167	0.95	0.05	0.92	0.08	0.925	0.075	avian	0.192
582	A/chicken/Viet_Nam/8/2005	H5N1	2005	Viet_Nam	AVIAN(Chicken)	1	0	0.6786	0.3214	0.8	0.2	0.9667	0.0333	1	0	1	0	0.99	0.01	0.9833	0.0167	0.95	0.05	0.92	0.08	0.925	0.075	avian	0.192
583	A/chicken/Viet_Nam/9/2005	H5N1	2005	Viet_Nam	AVIAN(Chicken)	1	0	0.6786	0.3214	0.8	0.2	0.9667	0.0333	1	0	1	0	0.99	0.01	0.9833	0.0167	0.95	0.05	0.92	0.08	0.925	0.075	avian	0.192
584	A/chicken/Vietnam/10/2004	H5N1	2004	Viet_Nam	AVIAN(Chicken)	1	0	0.6786	0.3214	0.8	0.2	0.6067	0.3933	0.5249	0.4751	1	0	0.98	0.02	0.9958	0.0042	0.975	0.025	0.9933	0.0067	1	0	avian	0.407
585	A/chicken/Vietnam/15/2004	H5N1	2004	Viet_Nam	AVIAN(Chicken)	1	0	0.6786	0.3214	0.9071	0.0929	0.6067	0.3933	0.5249	0.4751	1	0	0.98	0.02	0.9958	0.0042	0.975	0.025	0.9733	0.0267	1	0	avian	0.407
586	A/chicken/Vietnam/15/2007	H5N1	2007	Viet_Nam	AVIAN(Chicken)	0.76	0.24	0.8727	0.1273	0.6357	0.3643	0.62	0.38	0.675	0.325	0.714	0.286	0.82	0.18	0.8667	0.1333	0.8	0.2	0.9667	0.0333	0.8	0.2	zoonotic	0.927
587	A/chicken/Vietnam/200/2005	H5N1	12/2/2005	Viet_Nam	AVIAN(Chicken)	0.9867	0.0133	0.5577	0.4423	1	0	0.9333	0.0667	1	0	1	0	1	0	1	0	1	0	0.9533	0.0467	1	0	avian	0.142
588	A/chicken/Vietnam/202/2005	H5N1	12/5/2005	Viet_Nam	AVIAN(Chicken)	0.46	0.54	0.9455	0.0545	0.9205	0.0795	0.98	0.02	0.8	0.2	1	0	1	0	1	0	0.975	0.025	0.9867	0.0133	1	0	avian	0.242
589	A/chicken/Vietnam/209/2005	H5N1	12/8/2005	Viet_Nam	AVIAN(Chicken)	0.8333	0.1667	0.5577	0.4423	0.9205	0.0795	0.98	0.02	0.8	0.2	1	0	1	0	0.4833	0.5167	0.6551	0.3449	0.9867	0.0133	1	0	avian	0.487
590	A/chicken/Vietnam/212/2005	H5N1	12/9/2005	Viet_Nam	AVIAN(Chicken)	0.8333	0.1667	0.5577	0.4423	0.9205	0.0795	0.98	0.02	0.8	0.2	1	0	1	0	0.4833	0.5167	0.6551	0.3449	0.9867	0.0133	1	0	avian	0.487
591	A/chicken/Vietnam/216/2005	H5N1	12/18/2005	Viet_Nam	AVIAN(Chicken)	0.46	0.54	0.5577	0.4423	0.9205	0.0795	0.98	0.02	0.8	0.2	1	0	1	0	0.4833	0.5167	0.6551	0.3449	0.9867	0.0133	1	0	zoonotic	0.503
592	A/chicken/Vietnam/23/2004	H5N1	2004	Viet_Nam	AVIAN(Chicken)	1	0	0.6786	0.3214	0.8	0.2	0.6067	0.3933	0.5249	0.4751	0.98	0.02	0.98	0.02	0.9958	0.0042	0.975	0.025	0.9933	0.0067	1	0	avian	0.467
593	A/chicken/Vietnam/24/2004	H5N1	2004	Viet_Nam	AVIAN(Chicken)	0.74	0.26	0.6786	0.3214	0.8	0.2	0.6067	0.3933	0.5249	0.4751	0.64	0.36	0.98	0.02	0.9958	0.0042	0.975	0.025	0.9933	0.0067	0.975	0.025	zoonotic	0.791
594	A/chicken/Vietnam/29/2007	H5N1	2007	Viet_Nam	AVIAN(Chicken)	0.9667	0.0333	0.6545	0.3455	0.6357	0.3643	0.98	0.02	0.6	0.4	0.934	0.066	0.99	0.01	0.6833	0.3167	0.8	0.2	1	0	0.9	0.1	zoonotic	0.623
595	A/chicken/Vietnam/830/2004	H5N1	2004	Viet_Nam	AVIAN(Chicken)	1	0	0.6786	0.3214	0.8	0.2	0.7495	0.2505	0.5249	0.4751	1	0	0.98	0.02	0.9958	0.0042	0.975	0.025	0.9933	0.0067	1	0	avian	0.387
596	A/chicken/Vietnam/890/2004	H5N1	2004	Viet_Nam	AVIAN(Chicken)	0.8667	0.1333	0.6786	0.3214	0.8	0.2	0.86	0.14	0.5249	0.4751	0.98	0.02	0.98	0.02	0.9167	0.0833	1	0	0.9867	0.0133	0.8875	0.1125	zoonotic	0.623
597	A/chicken/Vietnam/921/2004	H5N1	2004	Viet_Nam	AVIAN(Chicken)	0.8667	0.1333	0.6786	0.3214	0.8	0.2	0.82	0.18	0.5249	0.4751	0.98	0.02	0.98	0.02	0.9833	0.0167	1	0	0.9867	0.0133	1	0	zoonotic	0.526
598	A/chicken/Vietnam/925/2004	H5N1	2004	Viet_Nam	AVIAN(Chicken)	0.8667	0.1333	0.6786	0.3214	0.8	0.2	0.86	0.14	0.5249	0.4751	0.96	0.04	0.98	0.02	0.9	0.1	1	0	0.9867	0.0133	1	0	zoonotic	0.639
599	A/chicken/Vietnam/933/2004	H5N1	2004	Viet_Nam	AVIAN(Chicken)	0.9133	0.0867	0.6786	0.3214	0.8	0.2	0.9133	0.0867	1	0	0.94	0.06	1	0	0.9833	0.0167	1	0	1	0	1	0	avian	0.265
600	A/chicken/Vietnam/945/2004	H5N1	2004	Viet_Nam	AVIAN(Chicken)	0.8067	0.1933	0.9264	0.0736	0.8	0.2	0.9	0.1	0.825	0.175	0.9	0.1	0.97	0.03	0.9958	0.0042	0.9	0.1	0.98	0.02	0.675	0.325	zoonotic	0.725
601	A/chicken/Vietnam/G14/2008	H3N8	Jan-08	Viet_Nam	AVIAN(Chicken)	0.9933	0.0067	0.9909	0.0091	1	0	1	0	1	0	1	0	0.98	0.02	1	0	1	0	1	0	1	0	avian	0.003
602	A/chicken/Vietnam/NCVD_03.08/2008	H5N1	2008	Viet_Nam	AVIAN(Chicken)	0.96	0.04	1	0	0.9571	0.0429	0.94	0.06	0.95	0.05	0.88	0.12	0.95	0.05	0.8333	0.1667	0.725	0.275	0.9	0.1	0.8	0.2	zoonotic	0.526
603	A/chicken/Vietnam/NCVD_10/2007	H5N1	2007	Viet_Nam	AVIAN(Chicken)	0.9133	0.0867	1	0	0.8143	0.1857	0.9933	0.0067	1	0	0.89	0.11	1	0	0.9833	0.0167	0.825	0.175	1	0	1	0	avian	0.175
604	A/chicken/Vietnam/NCVD_117/2008	H5N1	2008	Viet_Nam	AVIAN(Chicken)	0.9	0.1	0.6786	0.3214	0.3357	0.6643	0.84	0.16	0.95	0.05	0.64	0.36	1	0	0.8167	0.1833	1	0	0.94	0.06	0.925	0.075	zoonotic	0.725
605	A/chicken/Vietnam/NCVD_24/2007	H5N1	2007	Viet_Nam	AVIAN(Chicken)	0.9	0.1	0.6786	0.3214	0.8786	0.1214	0.9267	0.0733	1	0	0.74	0.26	1	0	0.9833	0.0167	1	0	1	0	0.975	0.025	avian	0.341
606	A/chicken/Vietnam/NCVD_398/2010	H5N1	2010	Viet_Nam	AVIAN(Chicken)	1	0	0.5577	0.4423	0.9643	0.0357	0.8	0.2	0.5249	0.4751	0.96	0.04	0.9	0.1	1	0	0.825	0.175	0.8333	0.1667	0.875	0.125	zoonotic	0.702
607	A/chicken/Vietnam/NCVD_40/2007	H5N1	2007	Viet_Nam	AVIAN(Chicken)	0.8733	0.1267	0.5577	0.4423	0.7668	0.2332	0.9933	0.0067	1	0	0.94	0.06	1	0	0.9667	0.0333	0.95	0.05	1	0	0.825	0.175	avian	0.358
608	A/chicken/Vietnam/NCVD_421/2010	H5N1	2010	Viet_Nam	AVIAN(Chicken)	1	0	0.5577	0.4423	0.9643	0.0357	0.8733	0.1267	0.5249	0.4751	0.72	0.28	0.83	0.17	1	0	0.9917	0.0083	0.34	0.66	1	0	zoonotic	0.556
609	A/chicken/Vietnam/NCVD_44/2007	H5N1	2007	Viet_Nam	AVIAN(Chicken)	0.8267	0.1733	0.5577	0.4423	0.9229	0.0771	0.9933	0.0067	0.5249	0.4751	1	0	0.99	0.01	0.95	0.05	1	0	0.94	0.06	0.925	0.075	avian	0.474
610	A/chicken/Vietnam/NCVD_45/2007	H5N1	2007	Viet_Nam	AVIAN(Chicken)	0.88	0.12	0.5577	0.4423	0.9229	0.0771	0.9667	0.0333	0.5249	0.4751	1	0	0.99	0.01	1	0	0.81	0.19	0.9333	0.0667	1	0	avian	0.421
611	A/chicken/Vietnam/NCVD_A015/2008	H5N1	2008	Viet_Nam	AVIAN(Chicken)	0.8067	0.1933	0.5577	0.4423	0.9205	0.0795	0.8733	0.1267	0.5721	0.4279	0.84	0.16	0.97	0.03	0.8	0.2	0.925	0.075	0.86	0.14	0.975	0.025	zoonotic	0.834
612	A/chicken/Vietnam/NCVD_KA423/2013	H5N1	1/9/2013	Viet_Nam	AVIAN(Chicken)	0.9267	0.0733	0.7267	0.2733	0.9571	0.0429	0.9867	0.0133	0.975	0.025	1	0	0.81	0.19	1	0	0.875	0.125	0.8533	0.1467	0.975	0.025	avian	0.179
613	A/chicken/Vietnam/NCVD_KA432/2013	H5N1	01/23/2013	Viet_Nam	AVIAN(Chicken)	1	0	0.5577	0.4423	1	0	0.8933	0.1067	1	0	1	0	0.8	0.2	0.95	0.05	0.875	0.125	0.96	0.04	0.975	0.025	avian	0.195
614	A/chicken/Vietnam/NCVD_KA435/2013	H5N1	01/25/2013	Viet_Nam	AVIAN(Chicken)	0.94	0.06	0.9727	0.0273	1	0	0.8367	0.1633	1	0	1	0	0.85	0.15	0.8833	0.1167	0.875	0.125	0.96	0.04	0.9	0.1	avian	0.278
615	A/chicken/Vietnam/NCVD_KA448/2013	H5N1	2/4/2013	Viet_Nam	AVIAN(Chicken)	0.74	0.26	0.96	0.04	0.3357	0.6643	0.78	0.22	0.925	0.075	0.28	0.72	0.94	0.06	0.75	0.25	0.95	0.05	0.56	0.44	0.65	0.35	zoonotic	0.954
616	A/chicken/Vietnam/NCVD_KA57/2012	H5N1	1/6/2012	Viet_Nam	AVIAN(Chicken)	0.6667	0.3333	0.6786	0.3214	0.4857	0.5143	0.68	0.32	0.85	0.15	0.9	0.1	0.97	0.03	0.8833	0.1167	0.875	0.125	0.4467	0.5533	0.85	0.15	zoonotic	0.974
617	A/chicken/Vietnam/NCVD09/2005	H5N1	2005	Viet_Nam	AVIAN(Chicken)	0.9667	0.0333	0.6786	0.3214	0.8	0.2	0.6067	0.3933	1	0	0.92	0.08	0.81	0.19	0.9667	0.0333	0.9583	0.0417	1	0	0.6	0.4	zoonotic	0.632
618	A/chicken/Vietnam/NCVD10/2005	H5N1	2005	Viet_Nam	AVIAN(Chicken)	0.8533	0.1467	0.6786	0.3214	0.8	0.2	0.9267	0.0733	0.5249	0.4751	0.9	0.1	0.98	0.02	0.7929	0.2071	0.95	0.05	0.9933	0.0067	1	0	zoonotic	0.745
619	A/chicken/Vietnam/NCVD11/2005	H5N1	2005	Viet_Nam	AVIAN(Chicken)	0.88	0.12	0.6786	0.3214	0.35	0.65	0.9333	0.0667	0.5249	0.4751	0.88	0.12	0.99	0.01	0.8833	0.1167	0.2625	0.7375	0.9933	0.0067	1	0	zoonotic	0.798
620	A/chicken/Vietnam/NCVD12/2005	H5N1	2005	Viet_Nam	AVIAN(Chicken)	0.9133	0.0867	0.6786	0.3214	0.8	0.2	0.8667	0.1333	0.8875	0.1125	0.96	0.04	0.98	0.02	0.8833	0.1167	1	0	0.9933	0.0067	1	0	zoonotic	0.546
621	A/chicken/Wenzhou/253/2013	H9N2	2013	China	AVIAN(Chicken)	1	0	0.8273	0.1727	1	0	0.9933	0.0067	1	0	0.92	0.08	0.98	0.02	0.8667	0.1333	0.975	0.025	0.9267	0.0733	1	0	avian	0.434
622	A/chicken/Wenzhou/3293/2013	H9N2	10/23/2013	China	AVIAN(Chicken)	0.9933	0.0067	0.8273	0.1727	0.9929	0.0071	0.9867	0.0133	0.9	0.1	0.62	0.38	0.99	0.01	0.9667	0.0333	0.975	0.025	0.96	0.04	1	0	avian	0.411
623	A/chicken/Wenzhou/3330/2013	H9N2	10/23/2013	China	AVIAN(Chicken)	1	0	0.8636	0.1364	0.9357	0.0643	0.9933	0.0067	0.95	0.05	0.98	0.02	0.99	0.01	0.9333	0.0667	0.925	0.075	0.9533	0.0467	0.975	0.025	avian	0.242
624	A/chicken/Wenzhou/598/2013	H9N2	2013	China	AVIAN(Chicken)	1	0	0.8273	0.1727	0.9929	0.0071	1	0	1	0	0.96	0.04	0.99	0.01	0.7	0.3	0.05	0.95	0.9533	0.0467	1	0	zoonotic	0.566
625	A/chicken/Wenzhou/614/2013	H9N2	2013	China	AVIAN(Chicken)	1	0	0.8273	0.1727	0.95	0.05	0.9933	0.0067	1	0	0.92	0.08	0.98	0.02	1	0	1	0	0.9933	0.0067	1	0	avian	0.146
626	A/chicken/Wenzhou/642/2013	H9N2	2013	China	AVIAN(Chicken)	1	0	0.7091	0.2909	0.7214	0.2786	1	0	0.9437	0.0563	0.98	0.02	0.98	0.02	0.7	0.3	0.975	0.025	0.9867	0.0133	1	0	avian	0.407
627	A/chicken/West_Java/TJA/2008	H5N1	2008	Indonesia	AVIAN(Chicken)	0.6133	0.3867	0.1545	0.8455	0.2571	0.7429	0.39	0.61	0.575	0.425	0.84	0.16	0.91	0.09	0.55	0.45	0.425	0.575	0.5667	0.4333	0.575	0.425	zoonotic	0.993
628	A/chicken/WestJava_Sbg_/29/2007	H5N1	2007	Indonesia	AVIAN(Chicken)	0.8467	0.1533	0.3	0.7	0.2571	0.7429	0.7533	0.2467	0.575	0.425	0.76	0.24	0.26	0.74	0.1	0.9	0.975	0.025	0.1267	0.8733	0.275	0.725	zoonotic	0.967
629	A/chicken/WestJava/SMI_PAT/2006	H5N1	2006	Indonesia	AVIAN(Chicken)	0.88	0.12	0.1545	0.8455	0.3714	0.6286	0.0533	0.9467	0	1	0.32	0.68	0.68	0.32	0.0667	0.9333	0.75	0.25	0.18	0.82	0.725	0.275	zoonotic	0.987
630	A/chicken/WestJava/TASIKO_B/2006	H5N1	2006	Indonesia	AVIAN(Chicken)	0.0467	0.9533	0.1545	0.8455	0.1286	0.8714	0	1	0	1	0	1	0.26	0.74	0.2933	0.7067	0.2083	0.7917	0.1267	0.8733	0.15	0.85	zoonotic	0.944
631	A/chicken/Wuxi/04030201/2013	H7N9	4/3/2013	China	AVIAN(Chicken)	0.9667	0.0333	0.8273	0.1727	0.7929	0.2071	0.84	0.16	0.85	0.15	0.54	0.46	0.76	0.24	0.7	0.3	0.05	0.95	0.3333	0.6667	0.875	0.125	zoonotic	0.927
632	A/chicken/Wuxi/0405005/2013	H7N9	4/5/2013	China	AVIAN(Chicken)	0.1933	0.8067	0.8273	0.1727	0.7143	0.2857	0.5333	0.4667	0.55	0.45	0.1	0.9	0.99	0.01	0.0667	0.9333	0.05	0.95	0.3333	0.6667	0.625	0.375	zoonotic	1
633	A/chicken/Yantai/2243/2013	H9N2	10/20/2013	China	AVIAN(Chicken)	1	0	0.8273	0.1727	1	0	0.9867	0.0133	0.875	0.125	0.1	0.9	0.99	0.01	0.3167	0.6833	0.85	0.15	0.8467	0.1533	1	0	zoonotic	0.801
634	A/chicken/Yantai/2303/2013	H9N2	10/20/2013	China	AVIAN(Chicken)	1	0	0.8273	0.1727	0.9429	0.0571	0.9867	0.0133	0.85	0.15	0.1	0.9	0.99	0.01	0.7667	0.2333	0.85	0.15	0.7733	0.2267	1	0	zoonotic	0.745
635	A/chicken/Yantai/2468/2013	H9N2	10/21/2013	China	AVIAN(Chicken)	1	0	0.8273	0.1727	1	0	0.9867	0.0133	0.875	0.125	0.1	0.9	0.99	0.01	0.3	0.7	0.85	0.15	0.7733	0.2267	1	0	zoonotic	0.798
636	A/chicken/Yunnan/1083/2003	H5N1	2003	China	AVIAN(Chicken)	0.82	0.18	0.5577	0.4423	0.8	0.2	0.9667	0.0333	0.95	0.05	1	0	1	0	0.8167	0.1833	0.975	0.025	0.9533	0.0467	0.65	0.35	zoonotic	0.523
637	A/chicken/Yunnan/1251/2003	H5N1	2003	China	AVIAN(Chicken)	0.8133	0.1867	0.5577	0.4423	0.8	0.2	0.9667	0.0333	0.8	0.2	1	0	1	0	0.8333	0.1667	0.975	0.025	0.9533	0.0467	0.625	0.375	zoonotic	0.566
638	A/chicken/Yunnan/1252/2003	H5N1	2003	China	AVIAN(Chicken)	0.7533	0.2467	0.5577	0.4423	0.8	0.2	0.9667	0.0333	0.95	0.05	1	0	1	0	0.85	0.15	0.975	0.025	0.9533	0.0467	0.55	0.45	zoonotic	0.55
639	A/chicken/Yunnan/1628/2003	H5N1	2003	China	AVIAN(Chicken)	0.7933	0.2067	0.5577	0.4423	1	0	1	0	0.95	0.05	0.96	0.04	0.88	0.12	0.7667	0.2333	0.95	0.05	0.9067	0.0933	0.55	0.45	zoonotic	0.709
640	A/chicken/Yunnan/564/2003	H5N1	2003	China	AVIAN(Chicken)	0.82	0.18	0.5577	0.4423	0.8	0.2	0.98	0.02	0.95	0.05	1	0	1	0	0.8167	0.1833	0.975	0.025	0.9533	0.0467	0.675	0.325	zoonotic	0.523
641	A/chicken/Yunnan/5686/2003	H5N1	2003	China	AVIAN(Chicken)	0.9733	0.0267	0.5577	0.4423	0.9929	0.0071	1	0	0.5249	0.4751	0.98	0.02	0.94	0.06	1	0	0.95	0.05	0.9333	0.0667	0.9	0.1	avian	0.447
642	A/chicken/Yunnan/6797/2003	H5N1	2003	China	AVIAN(Chicken)	0.9933	0.0067	0.5577	0.4423	0.9929	0.0071	1	0	0.5249	0.4751	0.98	0.02	0.93	0.07	1	0	0.95	0.05	0.9333	0.0667	1	0	avian	0.381
643	A/chicken/Yunnan/6885/2003	H5N1	2003	China	AVIAN(Chicken)	0.9933	0.0067	0.5577	0.4423	0.9929	0.0071	1	0	0.5249	0.4751	0.98	0.02	0.94	0.06	1	0	0.95	0.05	0.9333	0.0667	0.975	0.025	avian	0.381
644	A/chicken/Zhangzhou/8585/2014	H7N9	06/23/2014	China	AVIAN(Chicken)	0.6267	0.3733	0.8273	0.1727	1	0	0.5333	0.4667	0.725	0.275	0.52	0.48	0.99	0.01	0.6833	0.3167	0.975	0.025	0.26	0.74	1	0	zoonotic	0.911
645	A/chicken/Zhangzhou/8829/2014	H7N9	06/30/2014	China	AVIAN(Chicken)	0.6267	0.3733	0.8273	0.1727	1	0	0.5333	0.4667	0.725	0.275	0.52	0.48	0.99	0.01	0.6167	0.3833	0.95	0.05	0.94	0.06	1	0	zoonotic	0.921
646	A/chicken/Zhejiang/SD007/2013	H7N9	04/22/2013	China	AVIAN(Chicken)	0.9667	0.0333	0.8273	0.1727	1	0	0.8333	0.1667	1	0	0.96	0.04	0.99	0.01	1	0	1	0	0.96	0.04	0.825	0.175	avian	0.404
647	A/chicken/Zhejiang/SD019/2013	H7N9	4/11/2013	China	AVIAN(Chicken)	0.2667	0.7333	0.8273	0.1727	0.9429	0.0571	0.8267	0.1733	0.725	0.275	0.1	0.9	0.99	0.01	0.0667	0.9333	0.975	0.025	0.8533	0.1467	0.825	0.175	zoonotic	0.914
648	A/chicken/Zhejiang/SD033/2013	H7N9	4/11/2013	China	AVIAN(Chicken)	0.6867	0.3133	0.8273	0.1727	0.4143	0.5857	0.2467	0.7533	0.725	0.275	0.1	0.9	0.99	0.01	0.3	0.7	0.05	0.95	0.26	0.74	1	0	zoonotic	0.983
649	A/chukar/Shantou/4690/2003	H5N1	2003	China	AVIAN(Chukar)	0.9733	0.0267	1	0	0.9205	0.0795	1	0	0.5249	0.4751	0.98	0.02	0.8	0.2	1	0	0.8	0.2	0.9933	0.0067	0.825	0.175	avian	0.315
650	A/chukkar/Hong_Kong/CSW948/2008	H9N2	2008	Hong_Kong	AVIAN(Chukar)	1	0	1	0	0.9929	0.0071	1	0	0.95	0.05	1	0	0.89	0.11	0.9833	0.0167	1	0	0.9133	0.0867	0.975	0.025	avian	0.033
651	A/domestic_green_winged_teal/Hunan/3450/2006	H5N1	03/16/2006	China	AVIAN(Green_Winged_Teal)	0.7133	0.2867	1	0	1	0	0.9933	0.0067	1	0	1	0	1	0	1	0	1	0	0.9667	0.0333	1	0	avian	0.06
652	A/duck/Anhui/SC702/2013	H7N9	04/16/2013	China	AVIAN(Duck)	0.74	0.26	0.8273	0.1727	0.4143	0.5857	0.6533	0.3467	0.725	0.275	0.78	0.22	0.99	0.01	0.8667	0.1333	0.05	0.95	0.26	0.74	0.825	0.175	zoonotic	0.99
653	A/duck/Bangladesh/17753/2012	H5N1	07/24/2012	Bangladesh	AVIAN(Duck)	0.9933	0.0067	0.6786	0.3214	1	0	0.9	0.1	0.825	0.175	0.86	0.14	0.81	0.19	0.85	0.15	0.925	0.075	0.9933	0.0067	1	0	avian	0.477
654	A/duck/Bangladesh/19097/2013	H5N1	02/14/2013	Bangladesh	AVIAN(Duck)	0.9933	0.0067	0.6786	0.3214	1	0	0.9533	0.0467	0.875	0.125	0.96	0.04	0.87	0.13	0.9833	0.0167	1	0	0.9733	0.0267	0.975	0.025	avian	0.209
655	A/duck/Bangladesh/21269/2013	H5N1	11/24/2013	Bangladesh	AVIAN(Duck)	0.9267	0.0733	1	0	0.6429	0.3571	0.96	0.04	0.825	0.175	0.92	0.08	0.87	0.13	0.8833	0.1167	0.95	0.05	0.96	0.04	1	0	avian	0.331
656	A/duck/Bangladesh/21326/2013	H5N1	11/24/2013	Bangladesh	AVIAN(Duck)	0.9933	0.0067	0.9236	0.0764	0.7143	0.2857	0.9	0.1	0.825	0.175	0.88	0.12	0.87	0.13	0.9	0.1	0.925	0.075	0.5467	0.4533	1	0	zoonotic	0.543
657	A/duck/Cambodia/072D1/2011	H5N1	07/23/2011	Cambodia	AVIAN(Duck)	0.9067	0.0933	0.6786	0.3214	0.3357	0.6643	0.9067	0.0933	0.825	0.175	0.28	0.72	0.99	0.01	0.8167	0.1833	1	0	0.16	0.84	0.975	0.025	zoonotic	0.851
658	A/duck/Cambodia/083D1/2011	H5N1	9/8/2011	Cambodia	AVIAN(Duck)	0.7667	0.2333	0.6786	0.3214	0.3357	0.6643	0.88	0.12	0.925	0.075	0.9	0.1	0.99	0.01	0.8333	0.1667	0.925	0.075	0.1933	0.8067	1	0	zoonotic	0.815
659	A/duck/Cambodia/143W4M4/2013	H5N1	01/23/2013	Cambodia	AVIAN(Duck)	0.7533	0.2467	0.3645	0.6355	0.9643	0.0357	0.7667	0.2333	0.5249	0.4751	0.96	0.04	0.83	0.17	0.9667	0.0333	0.9	0.1	0.82	0.18	0.925	0.075	zoonotic	0.881
660	A/duck/Cambodia/191W5M4/2013	H5N1	01/29/2013	Cambodia	AVIAN(Duck)	0.8	0.2	0.3645	0.6355	0.9643	0.0357	0.74	0.26	0.5249	0.4751	0.94	0.06	0.83	0.17	0.9	0.1	0.9	0.1	0.6933	0.3067	0.95	0.05	zoonotic	0.911
661	A/duck/Cambodia/202W6M1/2013	H5N1	2/4/2013	Cambodia	AVIAN(Duck)	0.7533	0.2467	0.3645	0.6355	0.9643	0.0357	0.6933	0.3067	0.9208	0.0792	0.84	0.16	0.83	0.17	0.95	0.05	0.925	0.075	0.9267	0.0733	0.45	0.55	zoonotic	0.904
662	A/duck/Cambodia/250W7M1/2013	H5N1	2/11/2013	Cambodia	AVIAN(Duck)	0.8	0.2	0.3645	0.6355	0.9643	0.0357	0.6667	0.3333	0.5721	0.4279	0.96	0.04	0.83	0.17	0.8333	0.1667	0.775	0.225	0.6933	0.3067	0.875	0.125	zoonotic	0.974
663	A/duck/Cambodia/261W7M2/2013	H5N1	2/12/2013	Cambodia	AVIAN(Duck)	0.8	0.2	0.3645	0.6355	0.9643	0.0357	0.7467	0.2533	0.5249	0.4751	0.94	0.06	0.83	0.17	0.9667	0.0333	0.9	0.1	0.6933	0.3067	0.875	0.125	zoonotic	0.97
664	A/duck/Cambodia/46W2M4/2013	H5N1	1/9/2013	Cambodia	AVIAN(Duck)	0.8	0.2	0.3645	0.6355	0.9643	0.0357	0.7467	0.2533	0.5249	0.4751	0.96	0.04	0.83	0.17	0.8	0.2	0.925	0.075	0.6933	0.3067	0.725	0.275	zoonotic	0.99
665	A/duck/Cambodia/PV027D1/2010	H5N1	04/30/2010	Cambodia	AVIAN(Duck)	0.3467	0.6533	0.8182	0.1818	0.5643	0.4357	0.3133	0.6867	0.925	0.075	0.86	0.14	0.91	0.09	0.6833	0.3167	0.95	0.05	0.16	0.84	0.65	0.35	zoonotic	0.964
666	A/duck/Cao_Bang/43/2007	H5N1	2007	Viet_Nam	AVIAN(Duck)	0.9467	0.0533	0.9891	0.0109	0.9714	0.0286	0.8867	0.1133	1	0	0.9	0.1	0.95	0.05	0.9833	0.0167	0.9	0.1	0.9	0.1	0.975	0.025	avian	0.166
667	A/duck/chicken/Nigeria/08RS848_120/2007	H5N1	11/21/2007	Nigeria	AVIAN(Duck)	1	0	1	0	1	0	0.8333	0.1667	0.725	0.275	1	0	0.98	0.02	0.95	0.05	0.725	0.275	0.9933	0.0067	0.875	0.125	avian	0.321
668	A/duck/East_Java/UT1046/2004	H5N1	3/12/2004	Indonesia	AVIAN(Duck)	0.9867	0.0133	0.5577	0.4423	1	0	0.9333	0.0667	1	0	0.88	0.12	0.98	0.02	0.9	0.1	0.75	0.25	0.9933	0.0067	1	0	avian	0.464
669	A/duck/East_Java/UT1107/2004	H5N1	08/25/2004	Indonesia	AVIAN(Duck)	1	0	0.5577	0.4423	1	0	0.9333	0.0667	1	0	0.88	0.12	0.98	0.02	0.9	0.1	0.75	0.25	0.9933	0.0067	1	0	avian	0.477
670	A/duck/Eastern_China/057/2007	H5N1	Aug-07	China	AVIAN(Duck)	0.94	0.06	1	0	0.9929	0.0071	0.9933	0.0067	0.9	0.1	0.96	0.04	0.99	0.01	0.9833	0.0167	0.925	0.075	0.9933	0.0067	1	0	avian	0.132
671	A/duck/Eastern_China/108/2008	H5N1	12/15/2008	China	AVIAN(Duck)	0.9867	0.0133	0.9955	0.0045	0.9929	0.0071	0.9083	0.0917	1	0	0.94	0.06	0.99	0.01	0.9833	0.0167	0.975	0.025	0.9	0.1	0.9875	0.0125	avian	0.106
672	A/duck/Eastern_China/909/2009	H5N1	01/15/2009	China	AVIAN(Duck)	0.9067	0.0933	0.9955	0.0045	0.9929	0.0071	0.9567	0.0433	1	0	0.98	0.02	0.98	0.02	0.95	0.05	0.975	0.025	0.96	0.04	0.9875	0.0125	avian	0.05
673	A/duck/Egypt/0871/2008	H5N1	02/20/2008	Egypt	AVIAN(Duck)	1	0	1	0	1	0	1	0	1	0	1	0	1	0	0.9667	0.0333	0.975	0.025	0.84	0.16	1	0	avian	0.06
674	A/duck/Egypt/14VIR784_4_133AD/2013	H5N1	2013	Egypt	AVIAN(Duck)	0.8533	0.1467	1	0	1	0	0.6667	0.3333	1	0	0.98	0.02	0.75	0.25	0.9833	0.0167	0.675	0.325	0.88	0.12	0.7	0.3	zoonotic	0.613
675	A/duck/Egypt/D2br10/2007	H5N1	2007	Egypt	AVIAN(Duck)	0.9867	0.0133	1	0	1	0	0.9667	0.0333	1	0	0.98	0.02	1	0	0.9333	0.0667	0.925	0.075	0.3467	0.6533	0.775	0.225	avian	0.351
676	A/duck/Egypt/M2583A/2010	H5N1	12/22/2010	Egypt	AVIAN(Duck)	0.98	0.02	1	0	1	0	0.88	0.12	1	0	1	0	1	0	1	0	1	0	0.8867	0.1133	1	0	avian	0.023
677	A/duck/Egypt/M2583B/2010	H5N1	12/22/2010	Egypt	AVIAN(Duck)	1	0	1	0	1	0	0.88	0.12	1	0	1	0	1	0	1	0	0.95	0.05	0.8867	0.1133	1	0	avian	0.02
678	A/duck/Egypt/M2583C/2010	H5N1	12/22/2010	Egypt	AVIAN(Duck)	1	0	1	0	1	0	0.88	0.12	1	0	1	0	1	0	1	0	0.975	0.025	0.9867	0.0133	1	0	avian	0.01
679	A/duck/Egypt/M2583D/2010	H5N1	12/22/2010	Egypt	AVIAN(Duck)	1	0	1	0	1	0	0.88	0.12	1	0	1	0	1	0	1	0	1	0	0.8867	0.1133	1	0	avian	0.01
680	A/duck/Egypt/M3075B/2011	H5N1	02/20/2011	Egypt	AVIAN(Duck)	0.9867	0.0133	0.9909	0.0091	1	0	0.88	0.12	1	0	1	0	1	0	1	0	1	0	0.8867	0.1133	1	0	avian	0.013
681	A/duck/Egypt/Q2645C/2010	H5N1	12/26/2010	Egypt	AVIAN(Duck)	1	0	1	0	0.9143	0.0857	0.9	0.1	1	0	0.86	0.14	1	0	1	0	1	0	0.9933	0.0067	0.975	0.025	avian	0.123
682	A/duck/Egypt/Q4596A/2012	H5N1	01/19/2012	Egypt	AVIAN(Duck)	0.9933	0.0067	1	0	1	0	0.8467	0.1533	1	0	1	0	1	0	1	0	1	0	0.8533	0.1467	1	0	avian	0.02
683	A/duck/Egypt/Q4596B/2012	H5N1	01/19/2012	Egypt	AVIAN(Duck)	1	0	1	0	1	0	0.8467	0.1533	1	0	1	0	1	0	1	0	1	0	0.8533	0.1467	1	0	avian	0.02
684	A/duck/Egypt/Q4596D/2012	H5N1	01/19/2012	Egypt	AVIAN(Duck)	0.98	0.02	1	0	1	0	0.8467	0.1533	0.975	0.025	1	0	1	0	1	0	0.925	0.075	0.8533	0.1467	1	0	avian	0.066
685	A/duck/Egypt/S6419C/2012	H5N1	10/7/2012	Egypt	AVIAN(Duck)	0.9667	0.0333	0.9909	0.0091	1	0	0.8267	0.1733	1	0	1	0	1	0	0.9667	0.0333	1	0	0.9733	0.0267	0.8	0.2	avian	0.152
686	A/duck/El_Fayoum/CAI1/2010	H5N1	3/1/2010	Egypt	AVIAN(Avian)	1	0	1	0	0.9857	0.0143	0.98	0.02	1	0	1	0	0.94	0.06	0.95	0.05	1	0	0.9867	0.0133	1	0	avian	0.003
687	A/duck/Guangxi/12/2003	H5N1	2003	China	AVIAN(Duck)	1	0	0.9909	0.0091	0.9929	0.0071	0.9733	0.0267	1	0	0.96	0.04	1	0	1	0	0.975	0.025	1	0	1	0	avian	0.023
688	A/duck/Guangxi/27/2003	H5N1	2003	China	AVIAN(Duck)	1	0	0.9909	0.0091	0.9929	0.0071	0.9733	0.0267	1	0	1	0	1	0	1	0	0.975	0.025	1	0	1	0	avian	0
689	A/duck/Henan/1650/2006	H5N1	12/30/2006	China	AVIAN(Duck)	0.9267	0.0733	0.9682	0.0318	1	0	0.9822	0.0178	0.675	0.325	0.98	0.02	0.94	0.06	0.9333	0.0667	0.525	0.475	0.7067	0.2933	0.8625	0.1375	avian	0.454
690	A/duck/Hong_Kong/Y439/1997	H9N2	1997	Hong_Kong	AVIAN(Duck)	1	0	1	0	1	0	1	0	1	0	0.98	0.02	1	0	1	0	1	0	0.9933	0.0067	0.975	0.025	avian	0.017
691	A/duck/Hubei/2911/2007	H5N1	01/29/2007	China	AVIAN(Duck)	0.8733	0.1267	0.9621	0.0379	0.5123	0.4877	0.9933	0.0067	1	0	0.98	0.02	0.99	0.01	0.9167	0.0833	1	0	0.96	0.04	1	0	avian	0.288
692	A/duck/Hubei/xn/2007	H5N1	11/14/2007	China	AVIAN(Duck)	1	0	0.9909	0.0091	0.9562	0.0438	1	0	0.5249	0.4751	1	0	0.99	0.01	0.85	0.15	0.7333	0.2667	0.9733	0.0267	0.8	0.2	avian	0.344
693	A/duck/Hunan/1386/2003	H5N1	2003	China	AVIAN(Duck)	0.9067	0.0933	0.5577	0.4423	0.8857	0.1143	0.9	0.1	0.95	0.05	0.82	0.18	0.75	0.25	0.8333	0.1667	0.35	0.65	0.94	0.06	0.675	0.325	zoonotic	0.877
694	A/duck/Hunan/1964/2007	H5N1	01/23/2007	China	AVIAN(Duck)	0.7267	0.2733	0.5577	0.4423	0.5123	0.4877	0.88	0.12	1	0	0.92	0.08	0.9	0.1	0.9833	0.0167	0.675	0.325	0.9933	0.0067	1	0	zoonotic	0.603
695	A/duck/Hunan/300/2003	H5N1	2003	China	AVIAN(Duck)	0.76	0.24	0.5577	0.4423	1	0	0.8333	0.1667	0.95	0.05	1	0	1	0	0.85	0.15	0.925	0.075	0.9733	0.0267	0.725	0.275	zoonotic	0.563
696	A/duck/Hunan/316/2005	H5N1	04/21/2005	China	AVIAN(Duck)	0.8733	0.1267	0.5577	0.4423	0.9286	0.0714	0.9	0.1	0.975	0.025	0.94	0.06	0.99	0.01	1	0	0.95	0.05	0.9667	0.0333	0.925	0.075	avian	0.364
697	A/duck/Hunan/3315/2006	H5N1	11/30/2006	China	AVIAN(Duck)	0.9267	0.0733	0.5577	0.4423	1	0	0.9067	0.0933	1	0	0.98	0.02	0.99	0.01	0.9	0.1	0.825	0.175	0.94	0.06	0.975	0.025	avian	0.464
698	A/duck/Hunan/378/2003	H5N1	2003	China	AVIAN(Duck)	0.72	0.28	0.5577	0.4423	1	0	0.8333	0.1667	0.95	0.05	1	0	1	0	0.85	0.15	0.925	0.075	0.9733	0.0267	0.725	0.275	zoonotic	0.566
699	A/duck/Hunan/689/2006	H5N1	12/15/2006	China	AVIAN(Duck)	0.7	0.3	0.5577	0.4423	0.5123	0.4877	0.9511	0.0489	1	0	1	0	0.99	0.01	0.9833	0.0167	0.925	0.075	0.9933	0.0067	1	0	avian	0.338
700	A/duck/Hunan/782/2003	H5N1	2003	China	AVIAN(Duck)	0.8733	0.1267	0.5577	0.4423	1	0	0.8933	0.1067	0.95	0.05	0.92	0.08	0.94	0.06	0.8333	0.1667	0.9	0.1	0.7933	0.2067	0.55	0.45	zoonotic	0.798
701	A/duck/Hunan/S4030/2011	H5N1	11/9/2011	China	AVIAN(Duck)	1	0	0.6786	0.3214	0.9643	0.0357	0.9667	0.0333	1	0	0.38	0.62	0.83	0.17	0.9333	0.0667	0.9667	0.0333	0.9	0.1	1	0	avian	0.364
702	A/duck/Hunan/S4150/2011	H5N1	11/11/2011	China	AVIAN(Duck)	1	0	0.5577	0.4423	0.9929	0.0071	0.98	0.02	0.5249	0.4751	1	0	0.99	0.01	1	0	0.9	0.1	0.9467	0.0533	1	0	avian	0.384
703	A/duck/Hunan/S4220/2011	H5N1	11/13/2011	China	AVIAN(Duck)	0.9	0.1	0.5577	0.4423	1	0	1	0	0.975	0.025	1	0	0.81	0.19	1	0	0.925	0.075	0.9467	0.0533	0.95	0.05	avian	0.222
704	A/duck/Jiangxi/15044/2014	H7N9	04/27/2014	China	AVIAN(Chicken)	0.6467	0.3533	0.9636	0.0364	1	0	0.4533	0.5467	0.725	0.275	0.62	0.38	0.76	0.24	0.8167	0.1833	0.925	0.075	0.26	0.74	1	0	zoonotic	0.887
705	A/duck/Jiangxi/36485/2013	H9N2	12/29/2013	China	AVIAN(Duck)	1	0	0.8273	0.1727	1	0	1	0	0.925	0.075	0.1	0.9	0.99	0.01	1	0	0.95	0.05	0.9467	0.0533	1	0	zoonotic	0.546
706	A/duck/Jiangxi/36487/2013	H9N2	12/29/2013	China	AVIAN(Duck)	1	0	0.8273	0.1727	1	0	0.9867	0.0133	0.925	0.075	0.3	0.7	0.55	0.45	1	0	0.85	0.15	0.9467	0.0533	0.975	0.025	zoonotic	0.702
707	A/duck/Jiangxi/36489/2013	H9N2	12/29/2013	China	AVIAN(Duck)	1	0	0.8273	0.1727	1	0	0.9867	0.0133	0.925	0.075	0.3	0.7	0.55	0.45	1	0	0.85	0.15	0.9467	0.0533	1	0	zoonotic	0.695
708	A/duck/Jiangxi/6450/2013	H10N8	2/3/2013	China	AVIAN(Duck)	1	0	1	0	1	0	1	0	1	0	1	0	1	0	1	0	1	0	1	0	1	0	avian	0
709	A/duck/Jiangxi/6460/2013	H10N8	2/3/2013	China	AVIAN(Duck)	1	0	1	0	1	0	1	0	1	0	1	0	1	0	1	0	1	0	1	0	1	0	avian	0
710	A/duck/Jiangxi/6474/2013	H10N8	2/3/2013	China	AVIAN(Duck)	1	0	1	0	1	0	1	0	1	0	1	0	1	0	1	0	1	0	1	0	1	0	avian	0
711	A/duck/Jiangxi/6487/2013	H10N8	2/3/2013	China	AVIAN(Duck)	1	0	1	0	1	0	1	0	1	0	1	0	0.99	0.01	0.9833	0.0167	1	0	1	0	1	0	avian	0.01
712	A/duck/Jiangxi/6496/2013	H10N8	2/3/2013	China	AVIAN(Duck)	1	0	1	0	1	0	1	0	1	0	1	0	1	0	1	0	1	0	1	0	1	0	avian	0
713	A/duck/Jiangxi/6505/2013	H10N8	2/3/2013	China	AVIAN(Duck)	1	0	1	0	1	0	1	0	1	0	1	0	1	0	1	0	1	0	1	0	1	0	avian	0
714	A/duck/Jiangxi/6526/2013	H10N8	2/3/2013	China	AVIAN(Duck)	0.9933	0.0067	1	0	1	0	1	0	1	0	1	0	1	0	1	0	1	0	1	0	0.95	0.05	avian	0
715	A/duck/Jiangxi/6535/2013	H10N8	2/3/2013	China	AVIAN(Duck)	1	0	1	0	1	0	1	0	1	0	1	0	1	0	1	0	1	0	1	0	1	0	avian	0
716	A/duck/Jiangxi/6544/2013	H10N8	2/3/2013	China	AVIAN(Duck)	0.9933	0.0067	1	0	1	0	1	0	1	0	1	0	1	0	1	0	1	0	1	0	1	0	avian	0
717	A/duck/Jiangxi/6547/2013	H10N8	2/3/2013	China	AVIAN(Duck)	1	0	1	0	1	0	1	0	1	0	1	0	1	0	1	0	1	0	1	0	1	0	avian	0
718	A/duck/Jiangxi/6556/2013	H10N8	2/3/2013	China	AVIAN(Duck)	1	0	1	0	1	0	1	0	1	0	1	0	1	0	1	0	1	0	1	0	1	0	avian	0
719	A/duck/Jiangxi/6568/2013	H10N8	2/3/2013	China	AVIAN(Duck)	1	0	1	0	1	0	1	0	1	0	1	0	1	0	1	0	1	0	1	0	1	0	avian	0
720	A/duck/Jiangxi/6584/2013	H10N8	2/3/2013	China	AVIAN(Duck)	1	0	1	0	1	0	1	0	1	0	1	0	1	0	1	0	1	0	1	0	1	0	avian	0
721	A/duck/Jiangxi/6634/2013	H10N8	2/3/2013	China	AVIAN(Duck)	1	0	1	0	1	0	1	0	1	0	1	0	1	0	1	0	1	0	1	0	1	0	avian	0
722	A/duck/Jiangxi/6648/2013	H10N8	2/3/2013	China	AVIAN(Duck)	0.9933	0.0067	1	0	1	0	1	0	1	0	1	0	1	0	1	0	1	0	1	0	1	0	avian	0
723	A/duck/Jiangxi/8314/2013	H9N2	02/20/2013	China	AVIAN(Duck)	1	0	0.9273	0.0727	0.9714	0.0286	0.9867	0.0133	0.9	0.1	0.78	0.22	1	0	0.9667	0.0333	1	0	0.9533	0.0467	0.975	0.025	avian	0.222
724	A/duck/Jiangxi/8358/2013	H9N2	02/20/2013	China	AVIAN(Duck)	1	0	1	0	0.9714	0.0286	0.9867	0.0133	0.9	0.1	0.92	0.08	1	0	0.9667	0.0333	0.85	0.15	0.9533	0.0467	1	0	avian	0.205
725	A/duck/Laos/A0301/2007	H5N1	2007	Laos	AVIAN(Duck)	0.9533	0.0467	0.9379	0.0621	0.9929	0.0071	0.92	0.08	0.95	0.05	0.96	0.04	1	0	0.9333	0.0667	0.875	0.125	0.9267	0.0733	0.925	0.075	avian	0.281
726	A/duck/Laos/A0503/2007	H5N1	2007	Laos	AVIAN(Duck)	0.9933	0.0067	0.9379	0.0621	0.9714	0.0286	0.9867	0.0133	0.625	0.375	0.38	0.62	0.99	0.01	0.95	0.05	0.625	0.375	0.9533	0.0467	0.95	0.05	zoonotic	0.55
727	A/duck/Laos/A0617/2007	H5N1	2007	Laos	AVIAN(Duck)	0.9933	0.0067	0.9379	0.0621	0.9571	0.0429	0.9933	0.0067	0.625	0.375	1	0	0.99	0.01	0.9833	0.0167	0.875	0.125	0.9533	0.0467	1	0	avian	0.238
728	A/duck/Laos/NCVD_35/2007	H5N1	2007	Laos	AVIAN(Duck)	0.8467	0.1533	0.9379	0.0621	0.9643	0.0357	0.9429	0.0571	1	0	0.98	0.02	0.99	0.01	1	0	0.9	0.1	0.9533	0.0467	1	0	avian	0.291
729	A/duck/Laos/P0050/2007	H5N1	2007	Laos	AVIAN(Duck)	0.9333	0.0667	0.9379	0.0621	1	0	0.9467	0.0533	1	0	1	0	1	0	0.9833	0.0167	0.9458	0.0542	0.9533	0.0467	0.9	0.1	avian	0.089
730	A/duck/Laos/P0117/2007	H5N1	2007	Laos	AVIAN(Duck)	0.96	0.04	0.9379	0.0621	0.9205	0.0795	0.9733	0.0267	1	0	1	0	0.99	0.01	0.9833	0.0167	0.85	0.15	0.9533	0.0467	0.95	0.05	avian	0.156
731	A/duck/Laos/P0127/2007	H5N1	2007	Laos	AVIAN(Duck)	0.9667	0.0333	0.9379	0.0621	0.9571	0.0429	0.9867	0.0133	1	0	0.96	0.04	1	0	0.9833	0.0167	0.8	0.2	0.96	0.04	1	0	avian	0.106
732	A/duck/Laos/P0137/2007	H5N1	2007	Laos	AVIAN(Duck)	0.9933	0.0067	0.9379	0.0621	0.9205	0.0795	0.9883	0.0117	0.975	0.025	1	0	0.99	0.01	0.8833	0.1167	1	0	0.9533	0.0467	0.875	0.125	avian	0.232
733	A/duck/Laos/P0161/2007	H5N1	2007	Laos	AVIAN(Duck)	0.9733	0.0267	0.9379	0.0621	0.95	0.05	0.9867	0.0133	0.9625	0.0375	1	0	1	0	0.9667	0.0333	1	0	1	0	0.95	0.05	avian	0.026
734	A/duck/Nanchang/9789/2013	H5N1	10/1/2013	China	AVIAN(Duck)	0.9067	0.0933	0.8273	0.1727	1	0	0.96	0.04	0.975	0.025	1	0	0.81	0.19	1	0	0.95	0.05	0.7867	0.2133	0.775	0.225	avian	0.291
735	A/duck/Quang_Ninh/15c111/2013	H5N1	04/13/2013	Viet_Nam	AVIAN(Mallard)	0.9933	0.0067	0.5577	0.4423	1	0	1	0	0.9083	0.0917	1	0	0.84	0.16	0.9167	0.0833	0.95	0.05	0.8467	0.1533	0.975	0.025	avian	0.331
736	A/duck/Quang_Ninh/53/2013	H5N1	5/9/2013	Viet_Nam	AVIAN(Mallard)	1	0	0.5577	0.4423	0.9214	0.0786	1	0	0.95	0.05	1	0	0.99	0.01	0.9667	0.0333	0.9	0.1	0.8467	0.1533	0.95	0.05	avian	0.278
737	A/duck/Shandong/009/2008	H5N1	12/15/2008	China	AVIAN(Duck)	0.9133	0.0867	1	0	1	0	0.94	0.06	0.9	0.1	1	0	0.99	0.01	0.9833	0.0167	0.925	0.075	0.96	0.04	0.9	0.1	avian	0.156
738	A/duck/Sichuan/NCXN10/2014	H5N1	04/27/2014	China	AVIAN(Duck)	0.82	0.18	0.9621	0.0379	1	0	0.96	0.04	0.975	0.025	0.78	0.22	0.81	0.19	1	0	1	0	0.6867	0.3133	0.8	0.2	avian	0.421
739	A/duck/Sichuan/NCXN11/2014	H5N1	04/27/2014	China	AVIAN(Duck)	0.7933	0.2067	0.9682	0.0318	1	0	0.9333	0.0667	0.975	0.025	0.94	0.06	0.81	0.19	0.9833	0.0167	1	0	0.6867	0.3133	0.925	0.075	avian	0.334
740	A/duck/Soc_Trang/31/2007	H5N1	2007	Viet_Nam	AVIAN(Duck)	0.92	0.08	1	0	0.9205	0.0795	0.9033	0.0967	0.5249	0.4751	1	0	1	0	1	0	1	0	0.9	0.1	0.9	0.1	avian	0.209
741	A/duck/Sunan/040802G/2013	H7N9	Apr-13	China	AVIAN(Duck)	0.9867	0.0133	0.8273	0.1727	0.4143	0.5857	0.5333	0.4667	0.375	0.625	0.1	0.9	0.99	0.01	0.0667	0.9333	0.825	0.175	0.26	0.74	0.9	0.1	zoonotic	0.921
742	A/duck/Thailand/TS01/2006	H5N1	2006	Thailand	AVIAN(Duck)	0.4267	0.5733	0.5577	0.4423	0.8	0.2	0.8133	0.1867	0.5249	0.4751	0.96	0.04	1	0	0.85	0.15	0.975	0.025	0.9867	0.0133	0.9463	0.0537	zoonotic	0.672
743	A/duck/Thailand/TS04/2006	H5N1	2006	Thailand	AVIAN(Duck)	1	0	0.8547	0.1453	0.8	0.2	0.8867	0.1133	0.9208	0.0792	0.96	0.04	0.96	0.04	0.95	0.05	1	0	0.9867	0.0133	0.925	0.075	avian	0.344
744	A/duck/Viet_Nam/1/2005	H5N1	2005	Viet_Nam	AVIAN(Duck)	0.96	0.04	0.6786	0.3214	0.9929	0.0071	0.9267	0.0733	1	0	1	0	0.99	0.01	0.9667	0.0333	0.975	0.025	0.92	0.08	0.9375	0.0625	avian	0.195
745	A/duck/Viet_Nam/12/2005	H5N1	2005	Viet_Nam	AVIAN(Duck)	0.9867	0.0133	0.9909	0.0091	0.9714	0.0286	0.9733	0.0267	0.4905	0.5095	1	0	0.96	0.04	0.9667	0.0333	0.975	0.025	0.9467	0.0533	0.925	0.075	avian	0.195
746	A/duck/Viet_Nam/18/2005	H5N1	2005	Viet_Nam	AVIAN(Duck)	1	0	0.6786	0.3214	0.7571	0.2429	0.8533	0.1467	1	0	0.96	0.04	1	0	0.7	0.3	0.95	0.05	0.98	0.02	0.975	0.025	avian	0.411
747	A/duck/Viet_Nam/19/2005	H5N1	2005	Viet_Nam	AVIAN(Duck)	0.9933	0.0067	0.6786	0.3214	0.8	0.2	0.9667	0.0333	1	0	0.96	0.04	0.99	0.01	1	0	0.925	0.075	0.92	0.08	0.9833	0.0167	avian	0.268
748	A/duck/Viet_Nam/20/2005	H5N1	2005	Viet_Nam	AVIAN(Duck)	0.9933	0.0067	0.6786	0.3214	0.8	0.2	0.9667	0.0333	1	0	0.96	0.04	0.99	0.01	1	0	0.925	0.075	0.92	0.08	0.9833	0.0167	avian	0.268
749	A/duck/Vietnam_BacLiu/NCVD_10/2007	H5N1	2007	Viet_Nam	AVIAN(Duck)	1	0	1	0	0.9214	0.0786	0.9933	0.0067	1	0	0.89	0.11	1	0	0.9833	0.0167	0.825	0.175	1	0	1	0	avian	0.142
750	A/duck/Vietnam_Hau_Giang/NCVD_12/2007	H5N1	2007	Viet_Nam	AVIAN(Duck)	0.9667	0.0333	0.6786	0.3214	0.8	0.2	0.9267	0.0733	1	0	0.934	0.066	0.99	0.01	0.9833	0.0167	0.925	0.075	1	0	1	0	avian	0.305
751	A/duck/Vietnam_NamDinh/NCVD_88/2007	H5N1	2007	Viet_Nam	AVIAN(Duck)	0.9867	0.0133	0.5577	0.4423	0.9205	0.0795	0.96	0.04	0.5249	0.4751	0.78	0.22	0.97	0.03	0.9667	0.0333	1	0	0.86	0.14	0.975	0.025	avian	0.45
752	A/duck/Vietnam/1/2007	H5N1	2007	Viet_Nam	AVIAN(Duck)	0.7933	0.2067	0.913	0.087	0.7929	0.2071	1	0	0.775	0.225	0.94	0.06	1	0	0.9833	0.0167	0.825	0.175	1	0	0.85	0.15	zoonotic	0.507
753	A/duck/Vietnam/1228/2005	H5N1	2005	Viet_Nam	AVIAN(Duck)	0.7667	0.2333	0.6786	0.3214	0.8	0.2	0.61	0.39	0.95	0.05	0.89	0.11	1	0	0.9958	0.0042	0.8	0.2	0.9867	0.0133	0.8	0.2	zoonotic	0.805
754	A/duck/Vietnam/1231/2005	H5N1	2005	Viet_Nam	AVIAN(Duck)	0.72	0.28	0.6786	0.3214	0.7786	0.2214	0.9	0.1	0.7	0.3	1	0	0.98	0.02	0.85	0.15	0.3	0.7	0.9867	0.0133	0.925	0.075	zoonotic	0.682
755	A/duck/Vietnam/1233/2005	H5N1	2005	Viet_Nam	AVIAN(Duck)	0.8267	0.1733	0.6786	0.3214	0.8	0.2	0.8533	0.1467	1	0	0.89	0.11	1	0	0.9667	0.0333	0.6	0.4	0.9867	0.0133	0.9	0.1	zoonotic	0.593
756	A/duck/Vietnam/1469/2005	H5N1	2005	Viet_Nam	AVIAN(Duck)	0.7733	0.2267	0.6786	0.3214	0.8	0.2	0.8067	0.1933	1	0	1	0	0.95	0.05	0.9167	0.0833	0.6	0.4	0.98	0.02	0.825	0.175	zoonotic	0.682
757	A/duck/Vietnam/177/2005	H5N1	2005	Viet_Nam	AVIAN(Duck)	0.9667	0.0333	0.6786	0.3214	0.8	0.2	0.6067	0.3933	1	0	0.86	0.14	1	0	0.7929	0.2071	0.3	0.7	1	0	1	0	zoonotic	0.659
758	A/duck/Vietnam/1771/2005	H5N1	2005	Viet_Nam	AVIAN(Duck)	0.84	0.16	0.6786	0.3214	0.8	0.2	0.7933	0.2067	0.95	0.05	0.8733	0.1267	1	0	0.8833	0.1167	0.3	0.7	1	0	0.9	0.1	zoonotic	0.762
759	A/duck/Vietnam/18/2007	H5N1	2007	Viet_Nam	AVIAN(Duck)	0.94	0.06	0.8273	0.1727	0.4357	0.5643	0.6867	0.3133	0.6	0.4	0.88	0.12	0.81	0.19	0.8667	0.1333	0.8	0.2	1	0	0.925	0.075	zoonotic	0.834
760	A/duck/Vietnam/2/2007	H5N1	2007	Viet_Nam	AVIAN(Duck)	0.8867	0.1133	0.6786	0.3214	0.9071	0.0929	0.9667	0.0333	0.8	0.2	0.88	0.12	1	0	0.9667	0.0333	1	0	1	0	0.85	0.15	avian	0.427
761	A/duck/Vietnam/201/2005	H5N1	12/2/2005	Viet_Nam	AVIAN(Duck)	0.9533	0.0467	0.5577	0.4423	1	0	0.9333	0.0667	1	0	1	0	1	0	1	0	1	0	0.9533	0.0467	0.75	0.25	avian	0.252
762	A/duck/Vietnam/203/2005	H5N1	12/6/2005	Viet_Nam	AVIAN(Duck)	0.9533	0.0467	0.5577	0.4423	1	0	0.9333	0.0667	1	0	1	0	1	0	1	0	1	0	0.9533	0.0467	0.75	0.25	avian	0.252
763	A/duck/Vietnam/204/2005	H5N1	12/7/2005	Viet_Nam	AVIAN(Duck)	0.9533	0.0467	0.5577	0.4423	1	0	0.9333	0.0667	1	0	1	0	1	0	1	0	1	0	0.9533	0.0467	0.75	0.25	avian	0.252
764	A/duck/Vietnam/205/2005	H5N1	12/7/2005	Viet_Nam	AVIAN(Duck)	0.46	0.54	0.9455	0.0545	0.9205	0.0795	0.9467	0.0533	0.8	0.2	0.94	0.06	0.99	0.01	1	0	0.925	0.075	0.9533	0.0467	0.9	0.1	zoonotic	0.526
765	A/duck/Vietnam/206/2005	H5N1	12/7/2005	Viet_Nam	AVIAN(Duck)	0.9533	0.0467	0.5577	0.4423	1	0	0.9333	0.0667	1	0	1	0	1	0	1	0	1	0	0.9533	0.0467	0.75	0.25	avian	0.252
766	A/duck/Vietnam/207/2005	H5N1	12/7/2005	Viet_Nam	AVIAN(Duck)	0.46	0.54	0.9455	0.0545	0.9205	0.0795	0.98	0.02	0.8	0.2	0.94	0.06	1	0	1	0	0.975	0.025	0.9867	0.0133	1	0	avian	0.325
767	A/duck/Vietnam/208/2005	H5N1	12/7/2005	Viet_Nam	AVIAN(Duck)	0.8067	0.1933	0.9455	0.0545	0.9205	0.0795	0.98	0.02	0.8	0.2	0.94	0.06	1	0	1	0	0.9	0.1	0.9533	0.0467	1	0	avian	0.374
768	A/duck/Vietnam/210/2005	H5N1	12/9/2005	Viet_Nam	AVIAN(Duck)	0.8333	0.1667	0.5577	0.4423	0.9205	0.0795	0.98	0.02	0.8	0.2	1	0	1	0	0.4833	0.5167	0.6551	0.3449	0.9867	0.0133	1	0	avian	0.487
769	A/duck/Vietnam/215/2005	H5N1	12/16/2005	Viet_Nam	AVIAN(Duck)	0.46	0.54	0.9455	0.0545	0.9205	0.0795	0.98	0.02	0.8	0.2	1	0	1	0	1	0	0.975	0.025	0.9867	0.0133	1	0	avian	0.242
770	A/duck/Vietnam/218/2005	H5N1	12/19/2005	Viet_Nam	AVIAN(Duck)	0.46	0.54	0.5577	0.4423	0.9205	0.0795	0.98	0.02	0.8	0.2	1	0	1	0	0.4833	0.5167	0.6551	0.3449	0.9867	0.0133	1	0	zoonotic	0.503
771	A/duck/Vietnam/219/2005	H5N1	12/19/2005	Viet_Nam	AVIAN(Duck)	0.46	0.54	0.5577	0.4423	0.9205	0.0795	0.98	0.02	0.8	0.2	1	0	1	0	0.4833	0.5167	0.6551	0.3449	0.9867	0.0133	1	0	zoonotic	0.503
772	A/duck/Vietnam/34/2007	H5N1	2007	Viet_Nam	AVIAN(Duck)	0.8	0.2	0.8182	0.1818	0.6786	0.3214	0.9533	0.0467	0.675	0.325	0.88	0.12	1	0	0.8667	0.1333	0.8	0.2	1	0	0.9	0.1	zoonotic	0.672
773	A/duck/Vietnam/367/2005	H5N1	2005	Viet_Nam	AVIAN(Duck)	0.9667	0.0333	0.6786	0.3214	0.8	0.2	0.6067	0.3933	1	0	0.86	0.14	1	0	0.9958	0.0042	0.3	0.7	1	0	1	0	zoonotic	0.503
774	A/duck/Vietnam/37/2007	H5N1	2007	Viet_Nam	AVIAN(Duck)	0.98	0.02	0.7545	0.2455	0.7143	0.2857	0.9267	0.0733	0.825	0.175	0.78	0.22	0.72	0.28	0.7167	0.2833	0.725	0.275	1	0	0.825	0.175	zoonotic	0.798
775	A/duck/Vietnam/38/2007	H5N1	2007	Viet_Nam	AVIAN(Duck)	0.76	0.24	0.8	0.2	0.819	0.181	0.9933	0.0067	0.8	0.2	0.94	0.06	1	0	0.8167	0.1833	0.675	0.325	1	0	0.95	0.05	zoonotic	0.632
776	A/duck/Vietnam/43/2007	H5N1	2007	Viet_Nam	AVIAN(Duck)	0.8467	0.1533	0.897	0.103	0.7714	0.2286	0.9933	0.0067	0.75	0.25	0.46	0.54	0.47	0.53	0.6833	0.3167	1	0	0.9067	0.0933	0.925	0.075	zoonotic	0.695
777	A/duck/Vietnam/5/2007	H5N1	2007	Viet_Nam	AVIAN(Duck)	0.8533	0.1467	0.9241	0.0759	0.5	0.5	0.96	0.04	0.8	0.2	0.89	0.11	1	0	0.9167	0.0833	0.825	0.175	1	0	0.875	0.125	zoonotic	0.56
778	A/duck/Vietnam/50/2007	H5N1	2007	Viet_Nam	AVIAN(Duck)	0.9867	0.0133	0.5577	0.4423	0.9205	0.0795	0.9067	0.0933	0.875	0.125	0.5	0.5	0.4	0.6	0.65	0.35	0.975	0.025	0.86	0.14	0.7	0.3	zoonotic	0.772
779	A/duck/Vietnam/52/2007	H5N1	2007	Viet_Nam	AVIAN(Duck)	0.8333	0.1667	0.8	0.2	0.8214	0.1786	0.9667	0.0333	0.775	0.225	0.94	0.06	0.67	0.33	0.7333	0.2667	0.725	0.275	0.9933	0.0067	0.925	0.075	zoonotic	0.758
780	A/duck/Vietnam/53/2007	H5N1	2007	Viet_Nam	AVIAN(Duck)	0.7067	0.2933	0.9	0.1	0.8214	0.1786	0.88	0.12	0.95	0.05	0.82	0.18	0.59	0.41	0.6667	0.3333	0.75	0.25	0.9067	0.0933	0.875	0.125	zoonotic	0.818
781	A/duck/Vietnam/55/2007	H5N1	2007	Viet_Nam	AVIAN(Duck)	0.84	0.16	0.8455	0.1545	0.7714	0.2286	0.86	0.14	0.75	0.25	0.58	0.42	0.6	0.4	0.6667	0.3333	0.85	0.15	0.86	0.14	0.8	0.2	zoonotic	0.974
782	A/duck/Vietnam/6/2007	H5N1	2007	Viet_Nam	AVIAN(Duck)	0.8067	0.1933	0.6786	0.3214	0.3857	0.6143	0.9467	0.0533	0.8	0.2	0.964	0.036	1	0	0.9	0.1	0.7	0.3	1	0	0.9	0.1	zoonotic	0.669
783	A/duck/Vietnam/7/2007	H5N1	2007	Viet_Nam	AVIAN(Duck)	0.8867	0.1133	1	0	0.9071	0.0929	0.9667	0.0333	0.8	0.2	0.88	0.12	1	0	0.9167	0.0833	1	0	0.8733	0.1267	0.875	0.125	avian	0.368
784	A/duck/Vietnam/7A/2004	H5N1	2004	Viet_Nam	AVIAN(Duck)	0.9933	0.0067	0.6786	0.3214	0.8	0.2	0.9667	0.0333	1	0	0.96	0.04	0.99	0.01	0.85	0.15	0.925	0.075	0.92	0.08	0.9833	0.0167	avian	0.454
785	A/duck/Vietnam/942A/2004	H5N1	2004	Viet_Nam	AVIAN(Duck)	0.78	0.22	0.6786	0.3214	0.8	0.2	0.9667	0.0333	1	0	0.96	0.04	0.99	0.01	1	0	0.925	0.075	0.92	0.08	0.9833	0.0167	avian	0.414
786	A/duck/Vietnam/942B/2004	H5N1	2004	Viet_Nam	AVIAN(Duck)	1	0	0.6786	0.3214	0.8	0.2	0.9667	0.0333	1	0	0.96	0.04	0.99	0.01	1	0	0.925	0.075	0.92	0.08	0.9833	0.0167	avian	0.272
787	A/duck/Vietnam/G12/2008	H5N1	Jan-08	Viet_Nam	AVIAN(Duck)	0.7333	0.2667	0.9091	0.0909	0.9205	0.0795	0.9533	0.0467	0.5249	0.4751	0.92	0.08	0.8	0.2	0.85	0.15	1	0	0.86	0.14	0.925	0.075	zoonotic	0.589
788	A/duck/Vietnam/G30/2008	H11N9	Jan-08	Viet_Nam	AVIAN(Duck)	0.9933	0.0067	1	0	1	0	1	0	1	0	1	0	0.89	0.11	1	0	1	0	1	0	1	0	avian	0.003
789	A/duck/Vietnam/G32/2008	H11N9	Jan-08	Viet_Nam	AVIAN(Duck)	1	0	1	0	1	0	1	0	1	0	1	0	0.98	0.02	1	0	0.975	0.025	1	0	1	0	avian	0.007
790	A/duck/Vietnam/LBM132/2012	H5N1	3/7/2012	Viet_Nam	AVIAN(Mallard)	1	0	0.6786	0.3214	0.9643	0.0357	0.9333	0.0667	0.5249	0.4751	1	0	0.83	0.17	1	0	0.975	0.025	0.34	0.66	0.975	0.025	avian	0.447
791	A/duck/Vietnam/LBM133/2012	H5N1	3/7/2012	Viet_Nam	AVIAN(Mallard)	1	0	0.6786	0.3214	0.9643	0.0357	0.9333	0.0667	0.5249	0.4751	1	0	0.83	0.17	1	0	0.975	0.025	0.34	0.66	0.975	0.025	avian	0.447
792	A/duck/Vietnam/LBM136/2012	H5N1	3/7/2012	Viet_Nam	AVIAN(Mallard)	1	0	0.6786	0.3214	0.9643	0.0357	0.9333	0.0667	0.5249	0.4751	1	0	0.83	0.17	1	0	0.975	0.025	0.34	0.66	0.975	0.025	avian	0.447
793	A/duck/Vietnam/LBM139/2012	H5N1	3/7/2012	Viet_Nam	AVIAN(Mallard)	1	0	0.9591	0.0409	0.9643	0.0357	0.9333	0.0667	0.5249	0.4751	0.96	0.04	0.83	0.17	0.9333	0.0667	0.95	0.05	0.84	0.16	0.9	0.1	avian	0.344
794	A/duck/Vietnam/LBM568/2014	H5N1	1/8/2014	Viet_Nam	AVIAN(Mallard)	1	0	0.5577	0.4423	0.9214	0.0786	0.9867	0.0133	1	0	1	0	0.99	0.01	0.9833	0.0167	0.975	0.025	0.8467	0.1533	0.85	0.15	avian	0.235
795	A/duck/Vietnam/LBM569/2014	H5N1	1/8/2014	Viet_Nam	AVIAN(Mallard)	0.9467	0.0533	0.5577	0.4423	0.9214	0.0786	0.9867	0.0133	1	0	1	0	0.99	0.01	0.9833	0.0167	0.975	0.025	0.8467	0.1533	0.85	0.15	avian	0.248
796	A/duck/Vietnam/LBM570/2014	H5N1	1/8/2014	Viet_Nam	AVIAN(Mallard)	1	0	0.5577	0.4423	0.9214	0.0786	0.9867	0.0133	1	0	1	0	0.99	0.01	0.9833	0.0167	0.95	0.05	0.8467	0.1533	0.725	0.275	avian	0.268
797	A/duck/Vietnam/LBM578/2014	H5N1	1/8/2014	Viet_Nam	AVIAN(Mallard)	1	0	0.5577	0.4423	0.9214	0.0786	0.9867	0.0133	1	0	1	0	0.99	0.01	0.9833	0.0167	0.975	0.025	0.8467	0.1533	0.75	0.25	avian	0.252
798	A/duck/Vietnam/LBM632/2014	H5N1	04/15/2014	Viet_Nam	AVIAN(Mallard)	0.7733	0.2267	0.95	0.05	1	0	0.9533	0.0467	0.975	0.025	0.96	0.04	0.81	0.19	0.95	0.05	1	0	0.6867	0.3133	0.925	0.075	avian	0.334
799	A/duck/Vietnam/LBM633/2014	H5N1	04/15/2014	Viet_Nam	AVIAN(Mallard)	0.7733	0.2267	0.95	0.05	1	0	0.9533	0.0467	0.975	0.025	0.96	0.04	0.81	0.19	0.95	0.05	1	0	0.6867	0.3133	0.925	0.075	avian	0.334
800	A/duck/Vietnam/LBM638/2014	H5N1	04/15/2014	Viet_Nam	AVIAN(Mallard)	0.7733	0.2267	0.95	0.05	1	0	0.9533	0.0467	0.975	0.025	0.96	0.04	0.81	0.19	0.95	0.05	1	0	0.6867	0.3133	0.925	0.075	avian	0.334
801	A/duck/Vietnam/LBM639/2014	H5N1	04/15/2014	Viet_Nam	AVIAN(Mallard)	0.7733	0.2267	0.95	0.05	1	0	0.9533	0.0467	0.975	0.025	0.96	0.04	0.81	0.19	0.95	0.05	1	0	0.6867	0.3133	0.925	0.075	avian	0.334
802	A/duck/Vietnam/NCVD_16/2007	H5N1	2007	Viet_Nam	AVIAN(Duck)	0.9133	0.0867	0.6786	0.3214	0.8714	0.1286	0.9267	0.0733	1	0	0.88	0.12	1	0	1	0	1	0	1	0	1	0	avian	0.278
803	A/duck/Vietnam/NCVD_17/2007	H5N1	2007	Viet_Nam	AVIAN(Duck)	0.9333	0.0667	0.6786	0.3214	0.8929	0.1071	0.9533	0.0467	1	0	0.569	0.431	0.96	0.04	0.85	0.15	0.95	0.05	1	0	1	0	zoonotic	0.526
804	A/duck/Vietnam/NCVD_19/2007	H5N1	2007	Viet_Nam	AVIAN(Duck)	0.9333	0.0667	0.9303	0.0697	0.85	0.15	0.86	0.14	1	0	0.9267	0.0733	1	0	0.9792	0.0208	0.8833	0.1167	1	0	0.95	0.05	avian	0.258
805	A/duck/Vietnam/NCVD_2/2007	H5N1	2007	Viet_Nam	AVIAN(Duck)	0.9333	0.0667	0.6786	0.3214	0.8929	0.1071	0.96	0.04	1	0	0.984	0.016	0.99	0.01	0.8167	0.1833	1	0	1	0	1	0	avian	0.331
806	A/duck/Vietnam/NCVD_25/2007	H5N1	2007	Viet_Nam	AVIAN(Duck)	0.8933	0.1067	0.6786	0.3214	0.6143	0.3857	1	0	1	0	0.88	0.12	1	0	0.9833	0.0167	1	0	1	0	1	0	avian	0.272
807	A/duck/Vietnam/NCVD_30/2007	H5N1	2007	Viet_Nam	AVIAN(Duck)	0.9333	0.0667	0.9303	0.0697	0.85	0.15	0.86	0.14	1	0	0.9267	0.0733	1	0	0.9792	0.0208	0.8833	0.1167	1	0	0.95	0.05	avian	0.258
808	A/duck/Vietnam/NCVD_6/2007	H5N1	2007	Viet_Nam	AVIAN(Duck)	0.9133	0.0867	0.6786	0.3214	0.8071	0.1929	0.9667	0.0333	1	0	0.88	0.12	1	0	0.8167	0.1833	1	0	0.9533	0.0467	0.975	0.025	avian	0.46
809	A/duck/Vietnam/NCVD_7/2007	H5N1	2007	Viet_Nam	AVIAN(Duck)	0.8867	0.1133	0.6786	0.3214	0.7643	0.2357	0.9333	0.0667	1	0	0.8767	0.1233	1	0	0.9958	0.0042	0.925	0.075	0.96	0.04	1	0	avian	0.344
810	A/duck/Vietnam/NCVD_KA206/2012	H5N1	02/22/2012	Viet_Nam	AVIAN(Duck)	0.52	0.48	0.6786	0.3214	0.3357	0.6643	0.38	0.62	0.975	0.025	0.06	0.94	0.99	0.01	0.8833	0.1167	0.8313	0.1688	0.16	0.84	0.525	0.475	zoonotic	0.977
811	A/duck/Vietnam/NCVD_KA250/2012	H5N1	05/14/2012	Viet_Nam	AVIAN(Duck)	0.8933	0.1067	0.5577	0.4423	0.9929	0.0071	0.8533	0.1467	1	0	1	0	0.99	0.01	0.9167	0.0833	1	0	0.96	0.04	1	0	avian	0.265
812	A/duck/Vietnam/NCVD_KA260/2012	H5N1	6/6/2012	Viet_Nam	AVIAN(Duck)	0.9267	0.0733	0.9562	0.0438	0.9286	0.0714	0.74	0.26	1	0	0.96	0.04	0.83	0.17	1	0	1	0	0.4267	0.5733	1	0	avian	0.457
813	A/duck/Vietnam/NCVD_KA261/2012	H5N1	6/6/2012	Viet_Nam	AVIAN(Duck)	0.9	0.1	0.5577	0.4423	1	0	0.86	0.14	1	0	0.82	0.18	0.98	0.02	0.9667	0.0333	1	0	0.96	0.04	0.95	0.05	avian	0.358
814	A/duck/Vietnam/NCVD_KA262/2012	H5N1	7/10/2012	Viet_Nam	AVIAN(Duck)	1	0	0.5577	0.4423	1	0	0.8733	0.1267	1	0	1	0	0.99	0.01	1	0	0.975	0.025	0.96	0.04	0.975	0.025	avian	0.129
815	A/duck/Vietnam/NCVD_KA30/2012	H5N1	01/30/2012	Viet_Nam	AVIAN(Duck)	1	0	0.6786	0.3214	0.9571	0.0429	0.88	0.12	1	0	0.94	0.06	0.89	0.11	0.8833	0.1167	0.85	0.15	0.7667	0.2333	0.8	0.2	zoonotic	0.596
816	A/duck/Vietnam/NCVD_KA309/2012	H5N1	9/10/2012	Viet_Nam	AVIAN(Duck)	0.8933	0.1067	0.5577	0.4423	0.9929	0.0071	0.8733	0.1267	0.55	0.45	1	0	0.98	0.02	1	0	1	0	0.86	0.14	1	0	avian	0.384
817	A/duck/Vietnam/NCVD_KA310/2012	H5N1	9/10/2012	Viet_Nam	AVIAN(Duck)	1	0	0.9653	0.0347	0.9643	0.0357	0.86	0.14	1	0	0.96	0.04	0.86	0.14	0.9667	0.0333	0.85	0.15	0.5267	0.4733	0.925	0.075	avian	0.404
818	A/duck/Vietnam/NCVD_KA311/2012	H5N1	9/10/2012	Viet_Nam	AVIAN(Duck)	1	0	0.5577	0.4423	1	0	0.8333	0.1667	1	0	1	0	0.99	0.01	1	0	0.975	0.025	0.96	0.04	0.925	0.075	avian	0.225
819	A/duck/Vietnam/NCVD_KA368/2012	H5N1	09/21/2012	Viet_Nam	AVIAN(Duck)	0.9467	0.0533	0.6786	0.3214	1	0	0.86	0.14	0.8	0.2	0.96	0.04	0.83	0.17	1	0	0.875	0.125	0.6533	0.3467	1	0	zoonotic	0.609
820	A/duck/Vietnam/NCVD05/2005	H5N1	2005	Viet_Nam	AVIAN(Duck)	1	0	0.6786	0.3214	0.7571	0.2429	0.82	0.18	1	0	0.98	0.02	1	0	0.7833	0.2167	0.975	0.025	0.98	0.02	0.975	0.025	avian	0.407
821	A/duck/Vietnam/NCVD06/2005	H5N1	2005	Viet_Nam	AVIAN(Duck)	0.9667	0.0333	0.6786	0.3214	0.7571	0.2429	0.9267	0.0733	1	0	0.98	0.02	0.99	0.01	0.8667	0.1333	0.925	0.075	0.98	0.02	0.975	0.025	avian	0.411
822	A/duck/Vietnam/QB1207/2012	H5N1	07/28/2012	Viet_Nam	AVIAN(Avian)	1	0	0.5577	0.4423	1	0	1	0	1	0	1	0	0.99	0.01	1	0	0.975	0.025	0.84	0.16	0.975	0.025	avian	0.182
823	A/duck/Vietnam/TY114/2007	H5N1	2007	Viet_Nam	AVIAN(Duck)	0.9133	0.0867	0.5577	0.4423	0.9205	0.0795	0.9467	0.0533	0.5249	0.4751	0.78	0.22	0.97	0.03	0.4333	0.5667	0.825	0.175	0.86	0.14	0.775	0.225	zoonotic	0.838
824	A/duck/Wuxi/0405006/2013	H7N9	4/5/2013	China	AVIAN(Duck)	0.2667	0.7333	0.8273	0.1727	0.7143	0.2857	0.5333	0.4667	0.7	0.3	0.1	0.9	0.99	0.01	0.0667	0.9333	0.8	0.2	0.26	0.74	0.825	0.175	zoonotic	1
825	A/duck/Yunnan/119/2003	H5N1	2003	China	AVIAN(Duck)	0.9333	0.0667	0.5577	0.4423	0.8	0.2	0.8467	0.1533	0.95	0.05	0.54	0.46	0.47	0.53	0.8167	0.1833	0.975	0.025	0.9533	0.0467	0.5	0.5	zoonotic	0.785
826	A/duck/Yunnan/215/2003	H5N1	2003	China	AVIAN(Duck)	0.9333	0.0667	0.5577	0.4423	0.8	0.2	0.8733	0.1267	0.95	0.05	0.96	0.04	1	0	0.8333	0.1667	1	0	0.98	0.02	0.85	0.15	zoonotic	0.513
827	A/duck/Yunnan/4072/2003	H5N1	2003	China	AVIAN(Duck)	0.9867	0.0133	0.5577	0.4423	0.9929	0.0071	1	0	0.5249	0.4751	0.96	0.04	0.94	0.06	1	0	0.95	0.05	0.9333	0.0667	1	0	avian	0.43
828	A/duck/Yunnan/4645/2003	H5N1	2003	China	AVIAN(Duck)	0.96	0.04	0.5577	0.4423	0.9929	0.0071	1	0	0.5249	0.4751	0.98	0.02	0.94	0.06	1	0	0.95	0.05	0.9333	0.0667	0.975	0.025	avian	0.401
829	A/duck/Yunnan/4873/2006_H5N1___A/duck/Yunnan/4873/2006_	H5N1	2006	China	AVIAN(Duck)	0.9733	0.0267	0.5577	0.4423	0.9205	0.0795	0.9533	0.0467	1	0	0.96	0.04	0.7	0.3	0.9333	0.0667	1	0	0.9667	0.0333	1	0	avian	0.248
830	A/duck/Yunnan/5090/2003	H5N1	2003	China	AVIAN(Duck)	0.9867	0.0133	0.5577	0.4423	0.9929	0.0071	1	0	0.5249	0.4751	0.98	0.02	0.94	0.06	1	0	0.9	0.1	0.9333	0.0667	1	0	avian	0.427
831	A/duck/Yunnan/5169/2003	H5N1	2003	China	AVIAN(Duck)	0.9867	0.0133	0.5577	0.4423	0.9929	0.0071	1	0	0.5249	0.4751	0.98	0.02	0.94	0.06	1	0	0.95	0.05	0.9333	0.0667	1	0	avian	0.384
832	A/duck/Yunnan/5310/2006	H5N1	2006	China	AVIAN(Duck)	0.8467	0.1533	0.5577	0.4423	0.9964	0.0036	1	0	1	0	0.98	0.02	0.99	0.01	0.9667	0.0333	1	0	0.7067	0.2933	0.975	0.025	avian	0.368
833	A/duck/Yunnan/5948/2003	H5N1	2003	China	AVIAN(Duck)	1	0	0.8853	0.1147	0.9929	0.0071	1	0	0.5249	0.4751	0.98	0.02	0.94	0.06	1	0	0.95	0.05	0.9333	0.0667	1	0	avian	0.262
834	A/duck/Yunnan/6080/2003	H5N1	2003	China	AVIAN(Duck)	0.9933	0.0067	0.5577	0.4423	0.9929	0.0071	1	0	0.5249	0.4751	0.98	0.02	0.94	0.06	1	0	0.95	0.05	0.9333	0.0667	0.975	0.025	avian	0.381
835	A/duck/Yunnan/6490/2006	H5N1	2006	China	AVIAN(Duck)	0.92	0.08	0.5577	0.4423	0.9205	0.0795	0.9467	0.0533	0.5249	0.4751	0.96	0.04	0.73	0.27	0.95	0.05	0.8124	0.1876	0.94	0.06	0.95	0.05	zoonotic	0.57
836	A/duck/Yunnan/6603/2003	H5N1	2003	China	AVIAN(Duck)	0.98	0.02	0.5577	0.4423	0.9929	0.0071	0.98	0.02	1	0	0.98	0.02	0.94	0.06	0.9333	0.0667	0.95	0.05	0.9333	0.0667	0.975	0.025	avian	0.245
837	A/duck/Yunnan/662/2003	H5N1	2003	China	AVIAN(Duck)	0.9333	0.0667	0.5577	0.4423	0.8	0.2	0.8733	0.1267	0.95	0.05	1	0	1	0	0.8167	0.1833	1	0	0.9533	0.0467	0.675	0.325	avian	0.483
838	A/duck/Zhejiang/D484/2013	H9N2	4/8/2013	China	AVIAN(Duck)	1	0	0.8273	0.1727	0.9786	0.0214	0.7867	0.2133	0.8	0.2	0.98	0.02	0.97	0.03	0.9333	0.0667	0.7	0.3	0.9533	0.0467	1	0	zoonotic	0.56
839	A/duck/Zhejiang/D485/2013	H9N2	4/8/2013	China	AVIAN(Duck)	1	0	0.8273	0.1727	0.8071	0.1929	0.8733	0.1267	0.85	0.15	0.86	0.14	0.98	0.02	0.9667	0.0333	0.85	0.15	0.96	0.04	1	0	avian	0.487
840	A/duck/Zhejiang/D486/2013	H9N2	4/8/2013	China	AVIAN(Duck)	1	0	0.8273	0.1727	1	0	0.7133	0.2867	0.85	0.15	1	0	1	0	0.9333	0.0667	0.975	0.025	0.9333	0.0667	1	0	avian	0.334
841	A/duck/Zhejiang/D488/2013	H9N2	4/8/2013	China	AVIAN(Duck)	1	0	0.8273	0.1727	1	0	0.6733	0.3267	0.825	0.175	0.98	0.02	0.98	0.02	0.7833	0.2167	0.975	0.025	0.8933	0.1067	0.95	0.05	zoonotic	0.583
842	A/duck/Zhejiang/SC410/2013	H7N9	04/16/2013	China	AVIAN(Duck)	0.2667	0.7333	0.8273	0.1727	0.9	0.1	0.8	0.2	0.725	0.275	0.1	0.9	0.99	0.01	0.8833	0.1167	0.975	0.025	0.98	0.02	0.825	0.175	zoonotic	0.894
843	A/goose/Eastern_China/223/2008	H5N1	Jan-08	China	AVIAN(Goose)	0.98	0.02	0.9909	0.0091	1	0	0.94	0.06	0.9	0.1	0.98	0.02	0.99	0.01	0.8833	0.1167	0.875	0.125	0.9733	0.0267	0.975	0.025	avian	0.295
844	A/goose/Egypt/M2788A/2011	H5N1	01/20/2011	Egypt	AVIAN(Goose)	1	0	1	0	1	0	0.8867	0.1133	1	0	1	0	1	0	1	0	1	0	0.94	0.06	1	0	avian	0.023
845	A/goose/Egypt/M2788E/2011	H5N1	01/20/2011	Egypt	AVIAN(Goose)	1	0	1	0	1	0	0.9133	0.0867	1	0	1	0	1	0	1	0	1	0	0.94	0.06	1	0	avian	0.03
846	A/goose/Egypt/M2794A/2011	H5N1	01/20/2011	Egypt	AVIAN(Goose)	1	0	1	0	1	0	0.8867	0.1133	1	0	1	0	1	0	1	0	1	0	0.94	0.06	1	0	avian	0.023
847	A/goose/Egypt/M2794E/2011	H5N1	01/20/2011	Egypt	AVIAN(Goose)	1	0	1	0	1	0	0.8467	0.1533	1	0	1	0	1	0	0.9833	0.0167	1	0	0.94	0.06	0.975	0.025	avian	0.043
848	A/goose/Jiangsu/1027/2013	H7N9	4/6/2013	China	AVIAN(Goose)	0.7533	0.2467	0.8273	0.1727	1	0	0.6	0.4	1	0	0.92	0.08	0.74	0.26	0.9833	0.0167	0.05	0.95	0.26	0.74	1	0	zoonotic	0.781
849	A/goose/Laos/NCVD_39/2007	H5N1	2007	Laos	AVIAN(Goose)	0.8467	0.1533	0.9379	0.0621	0.9643	0.0357	0.9429	0.0571	1	0	0.98	0.02	0.99	0.01	1	0	0.9	0.1	0.9533	0.0467	1	0	avian	0.291
850	A/goose/Yunnan/3798/2006	H5N1	2006	China	AVIAN(Goose)	0.8667	0.1333	0.5577	0.4423	0.9205	0.0795	0.9533	0.0467	1	0	1	0	1	0	0.8833	0.1167	1	0	0.9667	0.0333	1	0	avian	0.238
851	A/goose/Yunnan/4371/2006	H5N1	2006	China	AVIAN(Goose)	0.9733	0.0267	0.5577	0.4423	0.9952	0.0048	0.9533	0.0467	1	0	0.92	0.08	0.9	0.1	0.8833	0.1167	1	0	0.9667	0.0333	1	0	avian	0.281
852	A/goose/Yunnan/4389/2006	H5N1	2006	China	AVIAN(Goose)	0.9733	0.0267	0.5577	0.4423	0.9952	0.0048	0.9533	0.0467	1	0	0.92	0.08	0.7	0.3	0.8833	0.1167	0.95	0.05	0.9667	0.0333	1	0	avian	0.368
853	A/goose/Yunnan/4985/2006	H5N1	2006	China	AVIAN(Goose)	0.9733	0.0267	0.5577	0.4423	0.9205	0.0795	0.9533	0.0467	1	0	0.96	0.04	0.9	0.1	0.9667	0.0333	1	0	0.9667	0.0333	1	0	avian	0.172
854	A/goose/Yunnan/5141/2006	H5N1	2006	China	AVIAN(Goose)	0.8733	0.1267	0.9727	0.0273	0.9205	0.0795	0.9733	0.0267	0.5249	0.4751	0.96	0.04	0.99	0.01	0.9833	0.0167	0.985	0.015	0.94	0.06	0.875	0.125	avian	0.394
855	A/goose/Yunnan/5540/2006	H5N1	2006	China	AVIAN(Goose)	0.8467	0.1533	0.5577	0.4423	0.9964	0.0036	1	0	1	0	0.96	0.04	0.62	0.38	0.9667	0.0333	0.925	0.075	0.7067	0.2933	1	0	avian	0.493
856	A/goose/Yunnan/5599/2006	H5N1	2006	China	AVIAN(Goose)	0.8467	0.1533	0.5577	0.4423	0.9964	0.0036	1	0	1	0	1	0	0.62	0.38	0.9667	0.0333	1	0	0.7067	0.2933	1	0	avian	0.318
857	A/goose/Yunnan/5769/2006	H5N1	2006	China	AVIAN(Goose)	0.8467	0.1533	0.5577	0.4423	0.9964	0.0036	1	0	1	0	0.94	0.06	0.62	0.38	0.9833	0.0167	1	0	0.7067	0.2933	1	0	avian	0.434
858	A/goose/Yunnan/5979/2006	H5N1	2006	China	AVIAN(Goose)	0.8467	0.1533	0.5577	0.4423	0.9964	0.0036	1	0	1	0	1	0	0.62	0.38	0.9833	0.0167	1	0	0.7067	0.2933	1	0	avian	0.315
859	A/goose/Yunnan/6193/2006	H5N1	2006	China	AVIAN(Goose)	0.92	0.08	0.5577	0.4423	0.9205	0.0795	0.9867	0.0133	0.95	0.05	0.96	0.04	0.73	0.27	0.8833	0.1167	0.8562	0.1437	0.94	0.06	0.95	0.05	zoonotic	0.586
860	A/goose/Yunnan/6384/2006	H5N1	2006	China	AVIAN(Goose)	0.8467	0.1533	0.5577	0.4423	0.9964	0.0036	0.9733	0.0267	1	0	1	0	0.62	0.38	0.9667	0.0333	1	0	0.7067	0.2933	1	0	avian	0.328
861	A/great_black_headed_gull/Qinghai/8/2009	H5N1	Jun-09	China	AVIAN(Great_Black_Headed_Gull)	1	0	0.9545	0.0455	0.95	0.05	0.9933	0.0067	0.95	0.05	0.98	0.02	0.96	0.04	0.9833	0.0167	0.825	0.175	0.9867	0.0133	1	0	avian	0.099
862	A/great_crested_grebe/Qinghai/1/2009	H5N1	05/15/2009	China	AVIAN(Grebe)	1	0	0.5577	0.4423	1	0	0.9933	0.0067	0.975	0.025	1	0	0.93	0.07	0.9667	0.0333	0.9	0.1	1	0	0.9	0.1	avian	0.162
863	A/guineafowl/HongKong/NT101/2003	H9N2	2003	Hong_Kong	AVIAN(Guineafowl)	1	0	0.9364	0.0636	1	0	0.98	0.02	0.9833	0.0167	1	0	1	0	1	0	0.95	0.05	1	0	0.975	0.025	avian	0.017
864	A/guinea_fowl/Nigeria/08RS848_72/2007	H5N1	02/20/2007	Nigeria	AVIAN(Guineafowl)	0.9	0.1	1	0	1	0	0.8333	0.1667	0.925	0.075	1	0	0.72	0.28	0.95	0.05	1	0	0.9733	0.0267	0.675	0.325	avian	0.368
865	A/heron/Cambodia/TM068/2011	H5N1	07/14/2011	Cambodia	AVIAN(Heron)	0.8467	0.1533	0.6786	0.3214	0.3357	0.6643	0.9267	0.0733	0.925	0.075	0.28	0.72	0.99	0.01	0.85	0.15	1	0	0.16	0.84	1	0	zoonotic	0.825
866	A/hill_myna/Heilongjiang/0704/2012	H5N1	7/4/2012	China	AVIAN(Myna)	1	0	0.5577	0.4423	1	0	1	0	1	0	1	0	0.93	0.07	0.9333	0.0667	0.925	0.075	0.96	0.04	0.95	0.05	avian	0.149
867	A/homing_pigeon/Jiangsu/SD184/2013	H7N9	04/20/2013	China	AVIAN(Pigeon)	0.9867	0.0133	0.8273	0.1727	1	0	0.2467	0.7533	0.725	0.275	0.1	0.9	0.99	0.01	0.5833	0.4167	0.05	0.95	0.26	0.74	0.825	0.175	zoonotic	0.947
868	A/marabou_stork/Cambodia/TM068/2011	H5N1	07/14/2011	Cambodia	AVIAN(Stork)	0.9067	0.0933	0.6786	0.3214	0.3357	0.6643	0.9267	0.0733	0.925	0.075	0.28	0.72	0.99	0.01	0.85	0.15	1	0	0.16	0.84	1	0	zoonotic	0.798
869	A/Muscovy_duck/Ca_Mau/22/2007	H5N1	2007	Viet_Nam	AVIAN(Muscovy_Duck)	0.9733	0.0267	0.9682	0.0318	0.9286	0.0714	0.9533	0.0467	0.925	0.075	0.98	0.02	1	0	0.9167	0.0833	1	0	0.98	0.02	0.95	0.05	avian	0.156
870	A/muscovy_duck/Long_An/43/2013	H5N1	12/29/2013	Viet_Nam	AVIAN(Muscovy_Duck)	1	0	0.3645	0.6355	0.9643	0.0357	1	0	0.5249	0.4751	0.86	0.14	0.96	0.04	0.9667	0.0333	0.975	0.025	0.96	0.04	0.85	0.15	avian	0.487
871	A/muscovy_duck/Long_An/46/2013	H5N1	12/29/2013	Viet_Nam	AVIAN(Muscovy_Duck)	1	0	0.8959	0.1041	0.9643	0.0357	1	0	0.5249	0.4751	0.86	0.14	0.96	0.04	0.9667	0.0333	0.975	0.025	0.96	0.04	0.85	0.15	avian	0.328
872	A/muscovy_duck/Long_An/86/2014	H5N1	7/12/2014	Viet_Nam	AVIAN(Muscovy_Duck)	0.9667	0.0333	0.6786	0.3214	0.9643	0.0357	0.9467	0.0533	1	0	0.98	0.02	0.98	0.02	0.9667	0.0333	0.95	0.05	0.8067	0.1933	1	0	avian	0.255
873	A/muscovy_duck/Long_An/87/2014	H5N1	7/12/2014	Viet_Nam	AVIAN(Muscovy_Duck)	0.9667	0.0333	0.6786	0.3214	0.9643	0.0357	0.9467	0.0533	1	0	0.98	0.02	0.98	0.02	0.9667	0.0333	0.95	0.05	0.8067	0.1933	1	0	avian	0.255
874	A/muscovy_duck/Long_An/88/2014	H5N1	7/12/2014	Viet_Nam	AVIAN(Muscovy_Duck)	0.9667	0.0333	0.6786	0.3214	0.9643	0.0357	0.9467	0.0533	1	0	0.98	0.02	0.98	0.02	0.9667	0.0333	0.95	0.05	0.8067	0.1933	1	0	avian	0.255
875	A/muscovy_duck/Long_An/89/2014	H5N1	7/12/2014	Viet_Nam	AVIAN(Muscovy_Duck)	0.9667	0.0333	0.6786	0.3214	0.9643	0.0357	0.9467	0.0533	1	0	0.98	0.02	0.98	0.02	0.9667	0.0333	0.95	0.05	0.8067	0.1933	1	0	avian	0.255
876	A/muscovy_duck/Long_An/90/2014	H5N1	7/12/2014	Viet_Nam	AVIAN(Muscovy_Duck)	0.9667	0.0333	0.6786	0.3214	0.9643	0.0357	0.9467	0.0533	1	0	0.98	0.02	0.98	0.02	0.9667	0.0333	0.95	0.05	0.8067	0.1933	1	0	avian	0.255
877	A/muscovy_duck/Quang_Ninh/48c1_4_1/2013	H5N1	5/9/2013	Viet_Nam	AVIAN(Muscovy_Duck)	1	0	0.5577	0.4423	0.9214	0.0786	1	0	0.95	0.05	1	0	0.99	0.01	0.9833	0.0167	0.9	0.1	0.8467	0.1533	0.95	0.05	avian	0.278
878	A/muscovy_duck/Quang_Ninh/49/2013	H5N1	5/9/2013	Viet_Nam	AVIAN(Muscovy_Duck)	0.9933	0.0067	0.5577	0.4423	0.9214	0.0786	1	0	0.95	0.05	1	0	0.99	0.01	0.9667	0.0333	0.9	0.1	0.8467	0.1533	0.95	0.05	avian	0.278
879	A/muscovy_duck/Quang_Ninh/6/2013	H5N1	4/10/2013	Viet_Nam	AVIAN(Muscovy_Duck)	1	0	0.5577	0.4423	1	0	1	0	1	0	1	0	0.99	0.01	0.9167	0.0833	1	0	0.8467	0.1533	0.975	0.025	avian	0.245
880	A/muscovy_duck/Quang_Ninh/7c121/2013	H5N1	04/13/2013	Viet_Nam	AVIAN(Muscovy_Duck)	1	0	0.5577	0.4423	1	0	1	0	1	0	1	0	0.99	0.01	0.9167	0.0833	0.875	0.125	0.8467	0.1533	0.95	0.05	avian	0.348
881	A/muscovy_duck/Quang_Ninh/9/2013	H5N1	4/10/2013	Viet_Nam	AVIAN(Muscovy_Duck)	1	0	0.5577	0.4423	1	0	1	0	1	0	1	0	0.99	0.01	0.9167	0.0833	1	0	0.8467	0.1533	0.975	0.025	avian	0.245
882	A/Muscovy_duck/Vietnam/211/2005	H5N1	12/9/2005	Viet_Nam	AVIAN(Muscovy_Duck)	0.8333	0.1667	0.5577	0.4423	0.9205	0.0795	0.98	0.02	0.8	0.2	1	0	1	0	0.4833	0.5167	0.6551	0.3449	0.9867	0.0133	1	0	avian	0.487
883	A/Muscovy_duck/Vietnam/213/2005	H5N1	12/9/2005	Viet_Nam	AVIAN(Muscovy_Duck)	0.8333	0.1667	0.5577	0.4423	0.9205	0.0795	0.98	0.02	0.8	0.2	1	0	1	0	0.4833	0.5167	0.6551	0.3449	0.9867	0.0133	1	0	avian	0.487
884	A/Muscovy_duck/Vietnam/217/2005	H5N1	12/18/2005	Viet_Nam	AVIAN(Muscovy_Duck)	0.46	0.54	0.5577	0.4423	0.9205	0.0795	0.98	0.02	0.8	0.2	1	0	1	0	0.4833	0.5167	0.6551	0.3449	0.9867	0.0133	1	0	zoonotic	0.503
885	A/Muscovy_duck/Vietnam/33/2007	H5N1	2007	Viet_Nam	AVIAN(Muscovy_Duck)	0.9467	0.0533	0.8273	0.1727	0.6214	0.3786	0.96	0.04	0.725	0.275	0.88	0.12	1	0	0.8667	0.1333	0.85	0.15	1	0	0.9	0.1	zoonotic	0.566
886	A/Muscovy_duck/Vietnam/39/2007	H5N1	2007	Viet_Nam	AVIAN(Muscovy_Duck)	0.92	0.08	0.8545	0.1455	0.8714	0.1286	0.98	0.02	0.875	0.125	0.86	0.14	0.81	0.19	0.7833	0.2167	0.725	0.275	0.9333	0.0667	0.775	0.225	zoonotic	0.801
887	A/Muscovy_duck/Vietnam/4/2007	H5N1	2007	Viet_Nam	AVIAN(Muscovy_Duck)	0.76	0.24	0.6786	0.3214	0.9071	0.0929	0.8267	0.1733	0.8	0.2	0.8	0.2	1	0	1	0	0.95	0.05	0.9867	0.0133	0.925	0.075	zoonotic	0.636
888	A/Muscovy_duck/Vietnam/41/2007	H5N1	2007	Viet_Nam	AVIAN(Muscovy_Duck)	0.8467	0.1533	0.897	0.103	0.7714	0.2286	0.9067	0.0933	0.925	0.075	0.48	0.52	0.58	0.42	0.65	0.35	0.6	0.4	0.86	0.14	0.875	0.125	zoonotic	0.871
889	A/Muscovy_duck/Vietnam/48/2007	H5N1	2007	Viet_Nam	AVIAN(Muscovy_Duck)	0.8467	0.1533	0.5577	0.4423	0.9205	0.0795	0.9	0.1	0.925	0.075	0.46	0.54	0.54	0.46	0.7333	0.2667	1	0	0.86	0.14	0.75	0.25	zoonotic	0.834
890	A/Muscovy_duck/Vietnam/49/2007	H5N1	2007	Viet_Nam	AVIAN(Muscovy_Duck)	0.86	0.14	0.5577	0.4423	0.9205	0.0795	0.9933	0.0067	0.8	0.2	0.6	0.4	0.7	0.3	0.8833	0.1167	0.975	0.025	1	0	0.95	0.05	zoonotic	0.689
891	A/Muscovy_duck/Vietnam/51/2007	H5N1	2007	Viet_Nam	AVIAN(Muscovy_Duck)	0.8467	0.1533	0.5577	0.4423	0.9205	0.0795	0.9067	0.0933	0.75	0.25	0.46	0.54	0.4	0.6	0.7167	0.2833	1	0	0.86	0.14	0.875	0.125	zoonotic	0.851
892	A/Muscovy_duck/Vietnam/54/2007	H5N1	2007	Viet_Nam	AVIAN(Muscovy_Duck)	0.7133	0.2867	0.8455	0.1545	0.7429	0.2571	0.9867	0.0133	0.825	0.175	0.96	0.04	0.59	0.41	0.6667	0.3333	0.725	0.275	0.8067	0.1933	0.725	0.275	zoonotic	0.864
893	A/Muscovy_duck/Vietnam/56/2007	H5N1	2007	Viet_Nam	AVIAN(Muscovy_Duck)	0.84	0.16	0.8727	0.1273	0.8214	0.1786	0.86	0.14	0.825	0.175	0.56	0.44	0.6	0.4	0.6667	0.3333	0.825	0.175	0.86	0.14	0.8	0.2	zoonotic	0.911
894	A/Muscovy_duck/Vietnam/57/2007	H5N1	2007	Viet_Nam	AVIAN(Muscovy_Duck)	0.82	0.18	0.8727	0.1273	0.5929	0.4071	0.8733	0.1267	0.825	0.175	0.88	0.12	0.55	0.45	0.6667	0.3333	0.725	0.275	0.9067	0.0933	0.65	0.35	zoonotic	0.887
895	A/Muscovy_duck/Vietnam/LBM113/2012	H5N1	2/7/2012	Viet_Nam	AVIAN(Muscovy_Duck)	1	0	0.6786	0.3214	0.9643	0.0357	0.9333	0.0667	1	0	0.82	0.18	0.83	0.17	0.9833	0.0167	1	0	0.8533	0.1467	1	0	avian	0.305
896	A/muscovy_duck/Vietnam/LBM227/2012	H5N1	2012	Viet_Nam	AVIAN(Muscovy_Duck)	1	0	0.5577	0.4423	1	0	0.98	0.02	1	0	1	0	0.84	0.16	1	0	0.95	0.05	0.96	0.04	0.975	0.025	avian	0.109
897	A/muscovy_duck/Vietnam/LBM228/2012	H5N1	2012	Viet_Nam	AVIAN(Muscovy_Duck)	1	0	0.5577	0.4423	1	0	0.98	0.02	1	0	1	0	0.84	0.16	1	0	0.95	0.05	0.96	0.04	0.975	0.025	avian	0.109
898	A/muscovy_duck/Vietnam/LBM229/2012	H5N1	2012	Viet_Nam	AVIAN(Muscovy_Duck)	1	0	0.5577	0.4423	1	0	0.98	0.02	1	0	1	0	0.84	0.16	1	0	0.95	0.05	0.96	0.04	0.975	0.025	avian	0.109
899	A/muscovy_duck/Vietnam/LBM230/2012	H5N1	2012	Viet_Nam	AVIAN(Muscovy_Duck)	1	0	0.5577	0.4423	0.9857	0.0143	0.98	0.02	1	0	1	0	0.84	0.16	0.9833	0.0167	0.975	0.025	0.96	0.04	0.975	0.025	avian	0.123
900	A/muscovy_duck/Vietnam/LBM258/2012	H5N1	2012	Viet_Nam	AVIAN(Muscovy_Duck)	1	0	0.6786	0.3214	0.9643	0.0357	0.9333	0.0667	0.95	0.05	0.96	0.04	0.88	0.12	1	0	0.975	0.025	0.8933	0.1067	1	0	avian	0.245
901	A/muscovy_duck/Vietnam/LBM260/2012	H5N1	2012	Viet_Nam	AVIAN(Muscovy_Duck)	1	0	0.6786	0.3214	0.9643	0.0357	0.9333	0.0667	0.95	0.05	0.96	0.04	0.88	0.12	1	0	1	0	0.8933	0.1067	1	0	avian	0.242
902	A/muscovy_duck/Vietnam/LBM295/2012	H5N1	2012	Viet_Nam	AVIAN(Muscovy_Duck)	0.9733	0.0267	0.9891	0.0109	1	0	0.9933	0.0067	1	0	0.98	0.02	0.96	0.04	1	0	0.975	0.025	0.96	0.04	0.975	0.025	avian	0.03
903	A/muscovy_duck/Vietnam/LBM315/2012	H5N1	2012	Viet_Nam	AVIAN(Muscovy_Duck)	1	0	0.9091	0.0909	1	0	1	0	1	0	1	0	0.99	0.01	1	0	0.975	0.025	0.96	0.04	0.975	0.025	avian	0.043
904	A/muscovy_duck/Vietnam/LBM330/2013	H5N1	1/7/2013	Viet_Nam	AVIAN(Muscovy_Duck)	1	0	0.5577	0.4423	1	0	1	0	1	0	0.96	0.04	0.97	0.03	0.9333	0.0667	1	0	0.9933	0.0067	0.975	0.025	avian	0.179
905	A/muscovy_duck/Vietnam/LBM335/2013	H5N1	1/7/2013	Viet_Nam	AVIAN(Muscovy_Duck)	1	0	0.5577	0.4423	1	0	1	0	1	0	0.96	0.04	0.97	0.03	0.9333	0.0667	1	0	0.9933	0.0067	0.975	0.025	avian	0.179
906	A/muscovy_duck/Vietnam/LBM344/2013	H5N1	2/6/2013	Viet_Nam	AVIAN(Muscovy_Duck)	0.9933	0.0067	0.5577	0.4423	1	0	0.98	0.02	1	0	1	0	0.99	0.01	1	0	0.975	0.025	0.96	0.04	0.975	0.025	avian	0.096
907	A/muscovy_duck/Vietnam/LBM399/2013	H5N1	4/9/2013	Viet_Nam	AVIAN(Muscovy_Duck)	1	0	0.5577	0.4423	1	0	0.9867	0.0133	1	0	1	0	0.99	0.01	1	0	0.975	0.025	0.96	0.04	0.95	0.05	avian	0.109
908	A/muscovy_duck/Vietnam/LBM436/2013	H5N1	6/5/2013	Viet_Nam	AVIAN(Muscovy_Duck)	1	0	0.5577	0.4423	1	0	0.9667	0.0333	0.9875	0.0125	0.98	0.02	0.99	0.01	0.9667	0.0333	0.975	0.025	0.96	0.04	0.95	0.05	avian	0.139
909	A/muscovy_duck/Vietnam/LBM438/2013	H5N1	6/5/2013	Viet_Nam	AVIAN(Duck)	0.9467	0.0533	0.5577	0.4423	1	0	0.9667	0.0333	0.9875	0.0125	0.98	0.02	0.99	0.01	0.9667	0.0333	0.975	0.025	0.96	0.04	0.975	0.025	avian	0.149
910	A/muscovy_duck/Vietnam/LBM566/2014	H5N1	1/8/2014	Viet_Nam	AVIAN(Muscovy_Duck)	0.98	0.02	0.5577	0.4423	0.9214	0.0786	0.9867	0.0133	1	0	1	0	0.99	0.01	0.9833	0.0167	0.975	0.025	0.8467	0.1533	0.85	0.15	avian	0.242
911	A/muscovy_duck/Vietnam/LBM567/2014	H5N1	1/8/2014	Viet_Nam	AVIAN(Muscovy_Duck)	0.9733	0.0267	0.5577	0.4423	0.9214	0.0786	0.9867	0.0133	1	0	1	0	0.99	0.01	0.9833	0.0167	0.975	0.025	0.8467	0.1533	0.85	0.15	avian	0.248
912	A/muscovy_duck/Vietnam/LBM571/2014	H5N1	1/8/2014	Viet_Nam	AVIAN(Muscovy_Duck)	0.98	0.02	0.5577	0.4423	0.9214	0.0786	1	0	1	0	1	0	0.99	0.01	0.9833	0.0167	0.975	0.025	0.8467	0.1533	0.85	0.15	avian	0.248
913	A/muscovy_duck/Vietnam/LBM631/2014	H5N1	04/15/2014	Viet_Nam	AVIAN(Muscovy_Duck)	0.7733	0.2267	0.95	0.05	1	0	0.9533	0.0467	0.975	0.025	0.96	0.04	0.81	0.19	0.95	0.05	1	0	0.6867	0.3133	0.925	0.075	avian	0.334
914	A/muscovy_duck/Vietnam/LBM634/2014	H5N1	04/15/2014	Viet_Nam	AVIAN(Muscovy_Duck)	0.7733	0.2267	0.95	0.05	1	0	0.9533	0.0467	0.975	0.025	0.96	0.04	0.81	0.19	0.95	0.05	1	0	0.6867	0.3133	0.925	0.075	avian	0.334
915	A/muscovy_duck/Vietnam/LBM635/2014	H5N1	04/15/2014	Viet_Nam	AVIAN(Muscovy_Duck)	0.7733	0.2267	0.95	0.05	1	0	0.9533	0.0467	0.975	0.025	0.96	0.04	0.81	0.19	0.95	0.05	1	0	0.6867	0.3133	0.925	0.075	avian	0.334
916	A/muscovy_duck/Vietnam/LBM636/2014	H5N1	04/15/2014	Viet_Nam	AVIAN(Muscovy_Duck)	0.7733	0.2267	0.95	0.05	1	0	0.9533	0.0467	0.975	0.025	0.96	0.04	0.81	0.19	0.95	0.05	1	0	0.6867	0.3133	0.925	0.075	avian	0.334
917	A/muscovy_duck/Vietnam/LBM668/2014	H5N1	6/4/2014	Viet_Nam	AVIAN(Muscovy_Duck)	0.9133	0.0867	0.5577	0.4423	0.7857	0.2143	0.9533	0.0467	1	0	1	0	0.99	0.01	0.9	0.1	0.9667	0.0333	0.6933	0.3067	0.775	0.225	avian	0.493
918	A/muscovy_duck/Vietnam/LBM669/2014	H5N1	6/4/2014	Viet_Nam	AVIAN(Muscovy_Duck)	0.9133	0.0867	0.5577	0.4423	0.7857	0.2143	0.9533	0.0467	1	0	1	0	0.99	0.01	0.9	0.1	0.9667	0.0333	0.6933	0.3067	0.775	0.225	avian	0.493
919	A/muscovy_duck/Vietnam/LBM670/2014	H5N1	6/4/2014	Viet_Nam	AVIAN(Muscovy_Duck)	0.9133	0.0867	0.5577	0.4423	0.7857	0.2143	0.9533	0.0467	1	0	1	0	0.99	0.01	0.9	0.1	0.9667	0.0333	0.6933	0.3067	0.775	0.225	avian	0.493
920	A/Muscovy_duck/Vietnam/NCVD_11/2007	H5N1	2007	Viet_Nam	AVIAN(Muscovy_Duck)	0.84	0.16	0.6786	0.3214	0.8786	0.1214	0.9267	0.0733	1	0	0.88	0.12	1	0	0.9833	0.0167	1	0	0.92	0.08	0.975	0.025	avian	0.414
921	A/Muscovy_duck/Vietnam/NCVD_23/2007	H5N1	2007	Viet_Nam	AVIAN(Muscovy_Duck)	0.9133	0.0867	0.6786	0.3214	0.8786	0.1214	0.9533	0.0467	0.975	0.025	0.88	0.12	1	0	0.9	0.1	0.925	0.075	0.9867	0.0133	1	0	avian	0.397
922	A/Muscovy_duck/Vietnam/NCVD_4/2007	H5N1	2007	Viet_Nam	AVIAN(Muscovy_Duck)	0.9067	0.0933	0.6786	0.3214	0.8786	0.1214	0.9533	0.0467	1	0	0.88	0.12	1	0	1	0	1	0	1	0	0.95	0.05	avian	0.262
923	A/Muscovy_duck/Vietnam/NCVD_46/2007	H5N1	2007	Viet_Nam	AVIAN(Muscovy_Duck)	0.88	0.12	0.5577	0.4423	0.9229	0.0771	0.9667	0.0333	0.5249	0.4751	1	0	0.99	0.01	1	0	0.81	0.19	0.9333	0.0667	1	0	avian	0.421
924	A/Muscovy_duck/Vietnam/NCVD_5/2007	H5N1	2007	Viet_Nam	AVIAN(Muscovy_Duck)	0.9333	0.0667	0.6786	0.3214	0.8786	0.1214	1	0	1	0	1	0	1	0	0.8958	0.1042	1	0	1	0	1	0	avian	0.205
925	A/muscovy_duck/Vietnam/NCVD02/2005	H5N1	2005	Viet_Nam	AVIAN(Muscovy_Duck)	0.9867	0.0133	0.6786	0.3214	0.7786	0.2214	0.6067	0.3933	1	0	0.86	0.14	1	0	1	0	0.3	0.7	1	0	1	0	avian	0.49
926	A/open_billed_stork/Bangkok/LBD0111F/04	H5N1	2004	Thailand	AVIAN(Openbill_Stork)	0.4267	0.5733	0.6786	0.3214	0.9071	0.0929	0.9	0.1	0.5249	0.4751	0.94	0.06	0.99	0.01	0.9958	0.0042	1	0	0.9867	0.0133	0.9463	0.0537	zoonotic	0.599
927	A/open_billed_stork/Bangkok/LBD0511F/04	H5N1	2004	Thailand	AVIAN(Openbill_Stork)	0.4267	0.5733	0.6786	0.3214	0.9071	0.0929	0.7733	0.2267	0.5249	0.4751	1	0	1	0	1	0	1	0	0.9867	0.0133	1	0	avian	0.467
928	A/open_billed_stork/Nakhonsawan/BBA0627May/05	H5N1	2005	Thailand	AVIAN(Openbill_Stork)	0.9933	0.0067	1	0	0.7929	0.2071	0.8333	0.1667	0.8449	0.1551	0.98	0.02	1	0	0.8942	0.1058	0.975	0.025	0.9867	0.0133	1	0	avian	0.272
929	A/open_billed_stork/Nakhonsawan/BBA2611M/05	H5N1	2005	Thailand	AVIAN(Openbill_Stork)	0.9533	0.0467	1	0	0.7929	0.2071	0.9467	0.0533	0.9	0.1	0.96	0.04	1	0	0.85	0.15	0.975	0.025	0.9867	0.0133	0.9812	0.0187	avian	0.252
930	A/open_billed_stork/Nakhonsawan/BBA2811M/05	H5N1	2005	Thailand	AVIAN(Openbill_Stork)	0.9733	0.0267	1	0	0.7929	0.2071	0.94	0.06	0.9	0.1	0.96	0.04	1	0	0.85	0.15	0.975	0.025	0.9867	0.0133	1	0	avian	0.262
931	A/open_billed_stork/Nakhonsawan/BBA3011M/2005	H5N1	2005	Thailand	AVIAN(Openbill_Stork)	0.9533	0.0467	1	0	0.7929	0.2071	0.9467	0.0533	0.9	0.1	0.96	0.04	1	0	0.85	0.15	0.975	0.025	0.9867	0.0133	0.9812	0.0187	avian	0.252
932	A/open_billed_stork/Nakhonsawan/BBD0104F/2004	H5N1	2004	Thailand	AVIAN(Openbill_Stork)	0.9533	0.0467	1	0	0.8	0.2	0.9733	0.0267	0.5249	0.4751	0.96	0.04	0.98	0.02	0.9958	0.0042	1	0	0.9867	0.0133	0.9463	0.0537	avian	0.228
933	A/open_billed_stork/Nakhonsawan/BBD0404F/2004	H5N1	2004	Thailand	AVIAN(Openbill_Stork)	0.4267	0.5733	0.6786	0.3214	0.8643	0.1357	0.9	0.1	0.5249	0.4751	1	0	1	0	0.95	0.05	1	0	0.9867	0.0133	0.925	0.075	avian	0.487
934	A/open_billed_stork/Nakhonsawan/BBD1221J/05	H5N1	2005	Thailand	AVIAN(Openbill_Stork)	0.8533	0.1467	1	0	0.7929	0.2071	0.72	0.28	0.8449	0.1551	0.98	0.02	1	0	0.8942	0.1058	1	0	0.9	0.1	0.9812	0.0187	avian	0.497
935	A/open_billed_stork/Nakhonsawan/BBD1421J/05	H5N1	2005	Thailand	AVIAN(Openbill_Stork)	0.8533	0.1467	1	0	0.9357	0.0643	0.78	0.22	0.8449	0.1551	0.96	0.04	1	0	0.9833	0.0167	1	0	0.9867	0.0133	0.9812	0.0187	avian	0.351
936	A/open_billed_stork/Nakhonsawan/BBD1521J/2005	H5N1	2005	Thailand	AVIAN(Openbill_Stork)	0.8533	0.1467	1	0	0.7929	0.2071	1	0	0.8449	0.1551	0.96	0.04	1	0	0.8942	0.1058	0.6551	0.3449	0.9867	0.0133	0.9812	0.0187	avian	0.421
937	A/open_billed_stork/Nakhonsawan/BBD1621J/05	H5N1	2005	Thailand	AVIAN(Openbill_Stork)	0.8533	0.1467	1	0	0.7929	0.2071	0.72	0.28	0.8449	0.1551	0.98	0.02	1	0	0.8942	0.1058	0.975	0.025	0.9867	0.0133	0.9812	0.0187	avian	0.483
938	A/open_billed_stork/Nakhonsawan/BBD1721J/05	H5N1	2005	Thailand	AVIAN(Openbill_Stork)	0.8533	0.1467	1	0	0.7929	0.2071	0.78	0.22	0.8449	0.1551	0.96	0.04	1	0	0.8942	0.1058	0.6551	0.3449	0.9867	0.0133	0.9812	0.0187	zoonotic	0.579
939	A/open_billed_stork/Nakhonsawan/BBD1821J/05	H5N1	2005	Thailand	AVIAN(Openbill_Stork)	0.8533	0.1467	1	0	0.7929	0.2071	0.96	0.04	0.8449	0.1551	0.96	0.04	1	0	0.8942	0.1058	0.6551	0.3449	0.9867	0.0133	1	0	avian	0.411
940	A/open_billed_stork/Nakhonsawan/BBD2416F/05	H5N1	2005	Thailand	AVIAN(Openbill_Stork)	0.7933	0.2067	1	0	0.7929	0.2071	0.94	0.06	0.9	0.1	0.96	0.04	1	0	0.85	0.15	1	0	0.9867	0.0133	0.9812	0.0187	avian	0.401
941	A/open_billed_stork/Nakhonsawan/BBD2616F/2005	H5N1	2005	Thailand	AVIAN(Openbill_Stork)	0.8533	0.1467	1	0	0.7929	0.2071	0.9867	0.0133	0.9	0.1	0.96	0.04	1	0	0.8942	0.1058	1	0	0.9867	0.0133	1	0	avian	0.311
942	A/open_billed_stork/Nakhonsawan/BBD3009M/05	H5N1	2005	Thailand	AVIAN(Openbill_Stork)	0.9533	0.0467	1	0	0.7929	0.2071	0.94	0.06	0.9	0.1	0.96	0.04	1	0	0.85	0.15	0.975	0.025	0.9867	0.0133	0.9812	0.0187	avian	0.272
943	A/open_billed_stork/Nakhonsawan/BBD3209M/05	H5N1	2005	Thailand	AVIAN(Openbill_Stork)	0.9533	0.0467	1	0	0.7929	0.2071	0.82	0.18	0.9	0.1	0.96	0.04	1	0	0.85	0.15	0.975	0.025	0.9867	0.0133	0.9812	0.0187	avian	0.348
944	A/open_billed_stork/Nakhonsawan/BBD3309M/05	H5N1	2005	Thailand	AVIAN(Openbill_Stork)	0.9133	0.0867	0.9303	0.0697	0.7929	0.2071	0.8867	0.1133	0.9	0.1	0.96	0.04	1	0	0.85	0.15	0.975	0.025	0.9867	0.0133	0.9812	0.0187	avian	0.404
945	A/open_billed_stork/Nakhonsawan/BBD3509M/05	H5N1	2005	Thailand	AVIAN(Openbill_Stork)	0.9533	0.0467	1	0	0.7929	0.2071	0.82	0.18	0.9	0.1	0.96	0.04	1	0	0.85	0.15	1	0	0.9867	0.0133	0.9812	0.0187	avian	0.344
946	A/open_billed_stork/Nakhonsawan/BBD3516M/05	H5N1	2005	Thailand	AVIAN(Openbill_Stork)	0.96	0.04	1	0	0.7929	0.2071	1	0	0.9	0.1	0.96	0.04	1	0	0.9167	0.0833	0.975	0.025	0.9867	0.0133	0.9812	0.0187	avian	0.199
947	A/open_billed_stork/Nakhonsawan/BBD3616M/05	H5N1	2005	Thailand	AVIAN(Openbill_Stork)	0.8533	0.1467	1	0	0.7929	0.2071	0.8133	0.1867	0.8449	0.1551	0.98	0.02	1	0	0.8942	0.1058	0.975	0.025	0.9867	0.0133	1	0	avian	0.401
948	A/open_billed_stork/Nakhonsawan/BBD4011M/05	H5N1	2005	Thailand	AVIAN(Openbill_Stork)	0.9533	0.0467	1	0	0.7929	0.2071	0.82	0.18	0.9	0.1	0.96	0.04	1	0	0.85	0.15	0.975	0.025	0.9867	0.0133	0.9812	0.0187	avian	0.348
949	A/open_billed_stork/Nakhonsawan/BBD4211M/05	H5N1	2005	Thailand	AVIAN(Openbill_Stork)	0.8533	0.1467	1	0	0.7929	0.2071	0.72	0.28	0.8449	0.1551	0.98	0.02	1	0	0.9667	0.0333	0.975	0.025	0.9867	0.0133	0.975	0.025	avian	0.404
950	A/open_billed_stork/Nakhonsawan/BBD4411M/05	H5N1	2005	Thailand	AVIAN(Openbill_Stork)	0.9533	0.0467	1	0	0.7929	0.2071	0.94	0.06	0.9	0.1	0.96	0.04	1	0	0.85	0.15	0.975	0.025	0.9867	0.0133	0.9812	0.0187	avian	0.272
951	A/openbill_stork/Thailand/VSMU_4_NSN/2004	H5N1	2/5/2004	Thailand	AVIAN(Openbill_Stork)	0.4267	0.5733	0.6786	0.3214	0.8	0.2	0.9	0.1	0.5249	0.4751	1	0	1	0	0.95	0.05	0.95	0.05	0.9867	0.0133	0.8879	0.1121	zoonotic	0.55
952	A/openbill_stork/Thailand/VSMU_5_NSN/2004	H5N1	2/5/2004	Thailand	AVIAN(Openbill_Stork)	0.9533	0.0467	0.6786	0.3214	0.8	0.2	0.8933	0.1067	0.5249	0.4751	1	0	1	0	0.9958	0.0042	0.2625	0.7375	0.9867	0.0133	0.925	0.075	avian	0.434
953	A/openbill_stork/Thailand/VSMU_6_BKK/2004	H5N1	02/13/2004	Thailand	AVIAN(Openbill_Stork)	0.82	0.18	0.6786	0.3214	0.8	0.2	0.8133	0.1867	0.95	0.05	0.96	0.04	1	0	0.8	0.2	1	0	0.9867	0.0133	0.9463	0.0537	zoonotic	0.613
954	A/openbill_stork/Thailand/VSMU_8_BKK/2004	H5N1	2/12/2004	Thailand	AVIAN(Openbill_Stork)	0.4267	0.5733	0.6786	0.3214	0.9071	0.0929	0.6867	0.3133	0.5249	0.4751	0.96	0.04	1	0	0.85	0.15	0.975	0.025	0.9867	0.0133	1	0	zoonotic	0.685
955	A/partridge/Shantou/2886/2003	H5N1	2003	China	AVIAN(Partridge)	0.9533	0.0467	0.9955	0.0045	0.6071	0.3929	0.9867	0.0133	1	0	0.56	0.44	0.57	0.43	1	0	0.95	0.05	0.9333	0.0667	1	0	avian	0.311
956	A/pheasant/Hong_Kong/HH225/2008	H9N2	2008	Hong_Kong	AVIAN(Pheasant)	1	0	1	0	0.9929	0.0071	1	0	0.95	0.05	1	0	0.89	0.11	0.9833	0.0167	1	0	0.9067	0.0933	0.975	0.025	avian	0.033
957	A/pheasant/Shantou/3535/2003	H5N1	2003	China	AVIAN(Pheasant)	0.98	0.02	0.9955	0.0045	0.7929	0.2071	0.9867	0.0133	1	0	0.96	0.04	0.77	0.23	0.9833	0.0167	1	0	0.5533	0.4467	1	0	avian	0.242
958	A/pheasant/Shantou/40/2003	H5N1	2003	China	AVIAN(Pheasant)	0.7667	0.2333	0.5577	0.4423	0.9929	0.0071	0.8933	0.1067	0.95	0.05	0.98	0.02	1	0	0.8833	0.1167	0.825	0.175	0.9933	0.0067	0.65	0.35	zoonotic	0.609
959	A/pigeon/Hong_Kong/CSW1121/2008	H9N2	2008	Hong_Kong	AVIAN(Pigeon)	1	0	1	0	0.9929	0.0071	1	0	0.95	0.05	1	0	0.89	0.11	0.9833	0.0167	1	0	0.9133	0.0867	0.975	0.025	avian	0.033
960	A/pigeon/Hubei/RP25/2012	H5N1	12/21/2012	China	AVIAN(Pigeon)	0.7333	0.2667	0.7545	0.2455	1	0	0.8867	0.1133	1	0	0.64	0.36	0.81	0.19	0.8667	0.1333	0.85	0.15	0.8467	0.1533	0.875	0.125	zoonotic	0.801
961	A/pigeon/Laos/P0022/2007	H5N1	2007	Laos	AVIAN(Pigeon)	0.8867	0.1133	0.9379	0.0621	1	0	0.9429	0.0571	1	0	0.98	0.02	0.99	0.01	0.9833	0.0167	0.9708	0.0292	0.94	0.06	0.975	0.025	avian	0.159
962	A/pigeon/Shanghai/JC1/2013	H9N2	Apr-13	China	AVIAN(Pigeon)	1	0	0.8273	0.1727	1	0	1	0	0.8833	0.1167	0.98	0.02	0.98	0.02	0.8833	0.1167	0.9	0.1	0.9267	0.0733	0.975	0.025	avian	0.483
963	A/pigeon/Shanghai/S1069/2013	H7N9	4/2/2013	China	AVIAN(Pigeon)	0.72	0.28	0.3	0.7	0.4143	0.5857	0.2467	0.7533	0.8833	0.1167	0.1	0.9	0.99	0.01	0.0667	0.9333	1	0	0.9533	0.0467	0.95	0.05	zoonotic	0.94
964	A/pigeon/Shanghai/S1421/2013	H7N9	4/3/2013	China	AVIAN(Pigeon)	0.2667	0.7333	0.8273	0.1727	0.4143	0.5857	0.2467	0.7533	0.725	0.275	0.1	0.9	0.99	0.01	0.0667	0.9333	0.05	0.95	0.26	0.74	0.825	0.175	zoonotic	1
965	A/pigeon/Shanghai/S1423/2013	H7N9	4/3/2013	China	AVIAN(Pigeon)	0.2667	0.7333	0.8273	0.1727	1	0	0.7533	0.2467	0.725	0.275	0.1	0.9	0.99	0.01	0.5833	0.4167	0.05	0.95	0.26	0.74	0.825	0.175	zoonotic	0.993
966	A/pigeon/Sichuan/NCXN29/2014	H5N1	04/27/2014	China	AVIAN(Pigeon)	0.8333	0.1667	0.9682	0.0318	1	0	0.96	0.04	0.975	0.025	0.94	0.06	0.81	0.19	0.9833	0.0167	0.85	0.15	0.6867	0.3133	0.925	0.075	avian	0.331
967	A/pigeon/Thailand/VSMU_7_NPT/2004	H5N1	2004	Thailand	AVIAN(Pigeon)	0.82	0.18	0.6786	0.3214	0.8	0.2	0.8133	0.1867	0.95	0.05	0.96	0.04	1	0	0.9958	0.0042	1	0	0.9867	0.0133	0.15	0.85	zoonotic	0.629
968	A/pigeon/Wuxi/0405007G/2013	H7N9	Apr-13	China	AVIAN(Pigeon)	0.9867	0.0133	0.8273	0.1727	0.7143	0.2857	0.5333	0.4667	0.625	0.375	0.1	0.9	0.99	0.01	0.1167	0.8833	0.825	0.175	0.26	0.74	0.825	0.175	zoonotic	0.934
969	A/quail/Nanchang/6631/2013	H5N1	10/1/2013	China	AVIAN(Quail)	0.9267	0.0733	0.8273	0.1727	1	0	0.9533	0.0467	0.975	0.025	1	0	0.81	0.19	1	0	0.975	0.025	0.7867	0.2133	0.8	0.2	avian	0.265
970	A/quail/Thailand/CU_332/2006	H5N1	2006	Thailand	AVIAN(Quail)	0.9667	0.0333	0.9697	0.0303	0.55	0.45	0.82	0.18	0.775	0.225	0.96	0.04	0.77	0.23	0.9	0.1	0.8	0.2	0.9867	0.0133	0.7771	0.2229	zoonotic	0.679
971	A/quail/Thailand/CU_333/2006	H5N1	2006	Thailand	AVIAN(Quail)	0.8267	0.1733	0.8547	0.1453	0.6143	0.3857	0.8133	0.1867	0.7875	0.2125	0.96	0.04	0.99	0.01	0.85	0.15	0.625	0.375	0.9867	0.0133	0.775	0.225	zoonotic	0.914
972	A/quail/Viet_Nam/15/2005	H5N1	2005	Viet_Nam	AVIAN(Quail)	0.9933	0.0067	0.9909	0.0091	0.9714	0.0286	0.96	0.04	0.4905	0.5095	1	0	0.96	0.04	0.9833	0.0167	0.975	0.025	0.84	0.16	0.925	0.075	avian	0.199
973	A/quail/Vietnam/7B/2004	H5N1	2004	Viet_Nam	AVIAN(Quail)	0.9867	0.0133	0.6786	0.3214	0.7786	0.2214	0.6067	0.3933	1	0	0.86	0.14	0.65	0.35	1	0	0.3	0.7	1	0	1	0	zoonotic	0.579
974	A/quail/Vietnam/CVVI_49/2010	H5N1	1/10/2010	Viet_Nam	AVIAN(Quail)	0.9333	0.0667	0.6786	0.3214	0.3357	0.6643	0.88	0.12	0.875	0.125	0.88	0.12	1	0	0.9167	0.0833	0.875	0.125	0.9	0.1	0.775	0.225	zoonotic	0.755
975	A/quail/Vietnam/CVVI_50/2014	H5N1	02/25/2014	Viet_Nam	AVIAN(Quail)	1	0	0.3645	0.6355	0.9643	0.0357	0.9533	0.0467	0.6189	0.3811	0.92	0.08	0.96	0.04	0.9667	0.0333	0.95	0.05	0.7933	0.2067	0.95	0.05	avian	0.44
976	A/quail/Yogjakarta/UT1023/2004	H5N1	01/15/2004	Indonesia	AVIAN(Quail)	0.98	0.02	0.5577	0.4423	1	0	0.9417	0.0583	1	0	0.96	0.04	0.92	0.08	0.9833	0.0167	1	0	0.9933	0.0067	1	0	avian	0.162
977	A/quail/Yogjakarta/UT1075/2004	H5N1	05/25/2004	Indonesia	AVIAN(Quail)	0.98	0.02	0.5577	0.4423	1	0	0.9417	0.0583	1	0	0.96	0.04	0.92	0.08	0.9833	0.0167	1	0	0.9933	0.0067	1	0	avian	0.162
978	A/silkie_chicken/Dongguan/1264/2014	H7N9	02/21/2014	China	AVIAN(Silky_Chicken)	0.8667	0.1333	0.8273	0.1727	0.4143	0.5857	0.6533	0.3467	0.45	0.55	0.34	0.66	1	0	0.9167	0.0833	0.45	0.55	0.94	0.06	0.975	0.025	zoonotic	0.881
979	A/silkie_chicken/Dongguan/1268/2014	H7N9	02/21/2014	China	AVIAN(Silky_Chicken)	0.3467	0.6533	0.8273	0.1727	0.4143	0.5857	0.7267	0.2733	0.45	0.55	0.34	0.66	1	0	0.9	0.1	0.175	0.825	0.94	0.06	1	0	zoonotic	0.894
980	A/silkie_chicken/Dongguan/1271/2014	H7N9	02/21/2014	China	AVIAN(Silky_Chicken)	0.3533	0.6467	0.8273	0.1727	0.6714	0.3286	0.5267	0.4733	0.65	0.35	0.34	0.66	1	0	0.9	0.1	0.175	0.825	0.94	0.06	1	0	zoonotic	0.904
981	A/silkie_chicken/Dongguan/1274/2014	H7N9	02/21/2014	China	AVIAN(Silky_Chicken)	0.3533	0.6467	0.8273	0.1727	0.7857	0.2143	0.6533	0.3467	0.45	0.55	0.34	0.66	1	0	0.8833	0.1167	0.175	0.825	0.94	0.06	0.975	0.025	zoonotic	0.911
982	A/silkie_chicken/Dongguan/1448/2014	H7N9	02/21/2014	China	AVIAN(Silky_Chicken)	0.3733	0.6267	0.9818	0.0182	0.4143	0.5857	0.6533	0.3467	0.45	0.55	0.6	0.4	0.87	0.13	0.8667	0.1333	0.425	0.575	0.9933	0.0067	0.975	0.025	zoonotic	0.914
983	A/silkie_chicken/Dongguan/1450/2014	H7N9	02/21/2014	China	AVIAN(Silky_Chicken)	0.3733	0.6267	0.9818	0.0182	0.4143	0.5857	0.5467	0.4533	0.45	0.55	0.6	0.4	0.87	0.13	0.8667	0.1333	0.425	0.575	0.9933	0.0067	0.975	0.025	zoonotic	0.921
984	A/silkie_chicken/Dongguan/1451/2014	H7N9	02/21/2014	China	AVIAN(Silky_Chicken)	0.58	0.42	0.8273	0.1727	0.4143	0.5857	0.6333	0.3667	0.6	0.4	0.34	0.66	0.72	0.28	0.9333	0.0667	0.85	0.15	0.8133	0.1867	1	0	zoonotic	0.944
985	A/silkie_chicken/Dongguan/1516/2014	H7N9	02/21/2014	China	AVIAN(Silky_Chicken)	0.3533	0.6467	0.8273	0.1727	0.4143	0.5857	0.7267	0.2733	0.45	0.55	0.34	0.66	1	0	0.9167	0.0833	0.175	0.825	0.94	0.06	1	0	zoonotic	0.881
986	A/silkie_chicken/Dongguan/1519/2014	H7N9	02/21/2014	China	AVIAN(Silky_Chicken)	0.86	0.14	0.8273	0.1727	0.4143	0.5857	0.7733	0.2267	0.45	0.55	0.34	0.66	1	0	0.5833	0.4167	0.175	0.825	0.94	0.06	1	0	zoonotic	0.887
987	A/silkie_chicken/Dongguan/157/2014	H7N9	02/20/2014	China	AVIAN(Silky_Chicken)	0.3933	0.6067	0.8273	0.1727	0.4143	0.5857	0.8	0.2	0.45	0.55	0.4	0.6	1	0	0.8667	0.1333	0.6	0.4	0.9933	0.0067	0.975	0.025	zoonotic	0.871
988	A/silkie_chicken/Dongguan/1641/2014	H7N9	02/21/2014	China	AVIAN(Silky_Chicken)	0.7667	0.2333	0.9364	0.0636	0.7	0.3	0.4333	0.5667	0.45	0.55	0.7	0.3	0.93	0.07	0.1833	0.8167	0.175	0.825	0.9933	0.0067	0.95	0.05	zoonotic	0.937
989	A/silkie_chicken/Dongguan/3049/2013	H7N9	12/18/2013	China	AVIAN(Silky_Chicken)	0.7267	0.2733	0.8273	0.1727	0.4143	0.5857	0.6533	0.3467	0.45	0.55	0.34	0.66	1	0	0.8667	0.1333	0.175	0.825	0.9933	0.0067	0.975	0.025	zoonotic	0.911
990	A/silkie_chicken/Dongguan/3166/2013	H7N9	12/18/2013	China	AVIAN(Silky_Chicken)	0.3733	0.6267	0.8273	0.1727	0.4143	0.5857	0.5867	0.4133	0.45	0.55	0.34	0.66	1	0	0.9333	0.0667	0.825	0.175	0.9133	0.0867	0.975	0.025	zoonotic	0.891
991	A/silkie_chicken/Dongguan/3275/2013	H7N9	12/18/2013	China	AVIAN(Silky_Chicken)	0.3733	0.6267	0.8273	0.1727	0.4143	0.5857	0.7333	0.2667	0.45	0.55	0.34	0.66	0.97	0.03	0.8667	0.1333	0.175	0.825	0.9933	0.0067	0.975	0.025	zoonotic	0.987
992	A/silkie_chicken/Dongguan/3281/2013	H7N9	12/18/2013	China	AVIAN(Silky_Chicken)	0.2467	0.7533	0.8273	0.1727	0.4143	0.5857	0.6933	0.3067	0.45	0.55	0.34	0.66	1	0	0.7333	0.2667	0.225	0.775	0.96	0.04	0.975	0.025	zoonotic	0.937
993	A/silkie_chicken/Dongguan/3284/2013	H7N9	12/18/2013	China	AVIAN(Silky_Chicken)	0.3733	0.6267	0.8273	0.1727	0.4143	0.5857	0.5867	0.4133	0.45	0.55	0.34	0.66	0.97	0.03	0.8667	0.1333	0.175	0.825	0.9933	0.0067	0.975	0.025	zoonotic	0.987
994	A/silkie_chicken/Dongguan/3522/2013	H7N9	12/19/2013	China	AVIAN(Silky_Chicken)	0.3733	0.6267	0.8273	0.1727	0.4143	0.5857	0.6533	0.3467	0.45	0.55	0.34	0.66	1	0	0.8667	0.1333	0.175	0.825	0.9867	0.0133	0.95	0.05	zoonotic	0.921
995	A/silkie_chicken/Dongguan/3528/2013	H7N9	12/19/2013	China	AVIAN(Silky_Chicken)	0.2467	0.7533	0.8273	0.1727	0.4143	0.5857	0.6533	0.3467	0.475	0.525	0.34	0.66	1	0	0.0667	0.9333	0.7	0.3	0.9933	0.0067	0.975	0.025	zoonotic	0.921
996	A/silkie_chicken/Dongguan/3605/2013	H7N9	12/19/2013	China	AVIAN(Silky_Chicken)	0.1933	0.8067	0.8273	0.1727	0.4143	0.5857	0.6533	0.3467	0.45	0.55	0.34	0.66	1	0	0.2	0.8	0.225	0.775	0.9933	0.0067	0.975	0.025	zoonotic	0.934
997	A/silkie_chicken/Dongguan/3606/2013	H7N9	12/19/2013	China	AVIAN(Silky_Chicken)	0.1933	0.8067	0.8273	0.1727	0.4143	0.5857	0.6667	0.3333	0.45	0.55	0.34	0.66	1	0	0.0667	0.9333	0.225	0.775	0.9933	0.0067	0.975	0.025	zoonotic	0.934
998	A/silkie_chicken/Dongguan/3990/2013	H7N9	12/19/2013	China	AVIAN(Silky_Chicken)	0.3733	0.6267	0.8273	0.1727	0.4143	0.5857	0.6333	0.3667	0.45	0.55	0.64	0.36	1	0	0.8667	0.1333	0.3	0.7	0.9933	0.0067	0.975	0.025	zoonotic	0.911
999	A/silkie_chicken/Dongguan/4126/2013	H7N9	12/19/2013	China	AVIAN(Silky_Chicken)	0.2467	0.7533	0.8273	0.1727	0.4143	0.5857	0.6533	0.3467	0.45	0.55	0.34	0.66	1	0	0.7833	0.2167	0.725	0.275	0.94	0.06	0.975	0.025	zoonotic	0.927
1000	A/silkie_chicken/Dongguan/4129/2013	H7N9	12/19/2013	China	AVIAN(Silky_Chicken)	0.34	0.66	0.8273	0.1727	0.4143	0.5857	0.6933	0.3067	0.45	0.55	0.34	0.66	1	0	0.7333	0.2667	0.225	0.775	0.96	0.04	0.975	0.025	zoonotic	0.937
1001	A/silkie_chicken/Dongguan/4184/2013	H9N2	12/19/2013	China	AVIAN(Silky_Chicken)	1	0	0.9545	0.0455	0.8929	0.1071	0.9933	0.0067	1	0	1	0	1	0	0.9167	0.0833	1	0	0.98	0.02	0.975	0.025	avian	0.099
1002	A/silkie_chicken/Dongguan/523/2014	H7N9	02/20/2014	China	AVIAN(Silky_Chicken)	0.3733	0.6267	0.8273	0.1727	0.4143	0.5857	0.5867	0.4133	1	0	0.6	0.4	1	0	0.8833	0.1167	0.175	0.825	0.9933	0.0067	0.975	0.025	zoonotic	0.858
1003	A/silkie_chicken/Dongguan/635/2014	H7N9	02/20/2014	China	AVIAN(Silky_Chicken)	0.3933	0.6067	0.8273	0.1727	0.4143	0.5857	0.76	0.24	0.45	0.55	0.4	0.6	1	0	0.8667	0.1333	0.6	0.4	0.9933	0.0067	0.975	0.025	zoonotic	0.897
1004	A/silkie_chicken/Dongguan/656/2014	H7N9	02/20/2014	China	AVIAN(Silky_Chicken)	0.6667	0.3333	0.8273	0.1727	0.4143	0.5857	0.76	0.24	0.45	0.55	0.4	0.6	1	0	1	0	0.6	0.4	0.9933	0.0067	0.975	0.025	zoonotic	0.828
1005	A/silkie_chicken/Dongguan/953/2014	H7N9	02/21/2014	China	AVIAN(Silky_Chicken)	0.3533	0.6467	0.8273	0.1727	0.4143	0.5857	0.6533	0.3467	0.45	0.55	0.34	0.66	1	0	0.9333	0.0667	0.175	0.825	0.94	0.06	1	0	zoonotic	0.897
1006	A/silkie_chicken/Dongguan/963/2014	H7N9	02/21/2014	China	AVIAN(Silky_Chicken)	0.3733	0.6267	0.8273	0.1727	0.4143	0.5857	0.6467	0.3533	0.825	0.175	0.34	0.66	1	0	0.8667	0.1333	0.4	0.6	0.9933	0.0067	0.975	0.025	zoonotic	0.924
1007	A/silkie_chicken/Dongguan/969/2014	H7N9	02/21/2014	China	AVIAN(Silky_Chicken)	0.46	0.54	0.8273	0.1727	1	0	0.3933	0.6067	0.725	0.275	0.4	0.6	0.99	0.01	0.6167	0.3833	0.925	0.075	0.26	0.74	1	0	zoonotic	0.96
1008	A/silkie_chicken/Dongguan/979/2014	H7N9	02/21/2014	China	AVIAN(Silky_Chicken)	0.5133	0.4867	0.8273	0.1727	0.4143	0.5857	0.6333	0.3667	0.6	0.4	0.34	0.66	0.72	0.28	0.9333	0.0667	0.775	0.225	0.8133	0.1867	1	0	zoonotic	0.944
1009	A/silkie_chicken/Dongguan/981/2014	H7N9	02/21/2014	China	AVIAN(Silky_Chicken)	0.5133	0.4867	0.8273	0.1727	0.4143	0.5857	0.6333	0.3667	0.6	0.4	0.34	0.66	0.72	0.28	0.9333	0.0667	0.85	0.15	0.8133	0.1867	1	0	zoonotic	0.944
1010	A/silkie_chicken/Dongguan/986/2014	H7N9	02/21/2014	China	AVIAN(Silky_Chicken)	0.5133	0.4867	0.8273	0.1727	0.4143	0.5857	0.6333	0.3667	0.6	0.4	0.34	0.66	0.72	0.28	0.9333	0.0667	0.8	0.2	0.7933	0.2067	0.975	0.025	zoonotic	0.957
1011	A/silkie_chicken/Dongguan/988/2014	H7N9	02/21/2014	China	AVIAN(Silky_Chicken)	0.5133	0.4867	0.8273	0.1727	0.4143	0.5857	0.6533	0.3467	0.6	0.4	0.34	0.66	0.72	0.28	0.8667	0.1333	0.85	0.15	0.8133	0.1867	1	0	zoonotic	0.96
1012	A/silkie_chicken/Dongguan/991/2014	H7N9	02/21/2014	China	AVIAN(Silky_Chicken)	0.3533	0.6467	0.8273	0.1727	1	0	0.3933	0.6067	0.725	0.275	0.4	0.6	0.99	0.01	0.6167	0.3833	0.925	0.075	0.26	0.74	1	0	zoonotic	0.96
1013	A/silkie_chicken/Dongguan/997/2014	H7N9	02/21/2014	China	AVIAN(Silky_Chicken)	0.5133	0.4867	0.8273	0.1727	0.4143	0.5857	0.6333	0.3667	0.725	0.275	0.34	0.66	0.72	0.28	0.7833	0.2167	0.875	0.125	0.8133	0.1867	1	0	zoonotic	0.967
1014	A/silkie_chicken/Hong_Kong/HH137/2008	H9N2	2008	Hong_Kong	AVIAN(Silky_Chicken)	1	0	0.9727	0.0273	0.9929	0.0071	1	0	0.9	0.1	1	0	1	0	1	0	1	0	0.9533	0.0467	0.95	0.05	avian	0.083
1015	A/silkie_chicken/Huzhou/4213/2013	H7N9	10/24/2013	China	AVIAN(Silky_Chicken)	0.5	0.5	0.8273	0.1727	0.95	0.05	0.4467	0.5533	0.825	0.175	0.48	0.52	0.39	0.61	0.5167	0.4833	0.775	0.225	0.26	0.74	1	0	zoonotic	0.96
1016	A/silkie_chicken/Jiangxi/9472/2014	H7N9	02/16/2014	China	AVIAN(Silky_Chicken)	0.54	0.46	0.8818	0.1182	1	0	0.4667	0.5333	0.725	0.275	0.52	0.48	0.99	0.01	1	0	0.95	0.05	0.9467	0.0533	1	0	zoonotic	0.818
1017	A/silkie_chicken/Jiangxi/9476/2014	H7N9	02/16/2014	China	AVIAN(Silky_Chicken)	0.54	0.46	0.8818	0.1182	1	0	0.4667	0.5333	0.725	0.275	0.52	0.48	0.99	0.01	1	0	0.95	0.05	0.9467	0.0533	1	0	zoonotic	0.818
1018	A/silkie_chicken/Shantou/1406/2014	H7N9	02/25/2014	China	AVIAN(Silky_Chicken)	0.7667	0.2333	0.9364	0.0636	0.7	0.3	0.6267	0.3733	0.3625	0.6375	0.68	0.32	0.97	0.03	0.9167	0.0833	0.175	0.825	0.9933	0.0067	0.95	0.05	zoonotic	0.924
1019	A/silkie_chicken/Shantou/2050/2014	H7N9	03/25/2014	China	AVIAN(Silky_Chicken)	0.5133	0.4867	0.9364	0.0636	0.7	0.3	0.7667	0.2333	0.6	0.4	0.68	0.32	0.97	0.03	0.9167	0.0833	0.175	0.825	0.9933	0.0067	1	0	zoonotic	0.887
1020	A/silkie_chicken/Shantou/2054/2014	H7N9	03/25/2014	China	AVIAN(Silky_Chicken)	0.5133	0.4867	0.9364	0.0636	0.7	0.3	0.7667	0.2333	0.6	0.4	0.68	0.32	0.97	0.03	0.9167	0.0833	0.175	0.825	0.9933	0.0067	1	0	zoonotic	0.887
1021	A/silkie_chicken/Shantou/2056/2014	H7N9	03/25/2014	China	AVIAN(Silky_Chicken)	0.5133	0.4867	0.9364	0.0636	0.7	0.3	0.7667	0.2333	0.6	0.4	0.68	0.32	0.97	0.03	0.9167	0.0833	0.175	0.825	0.9933	0.0067	1	0	zoonotic	0.887
1022	A/silkie_chicken/Shaoxing/5130/2013	H7N9	10/28/2013	China	AVIAN(Silky_Chicken)	0.38	0.62	0.8273	0.1727	1	0	0.2867	0.7133	0.725	0.275	0.88	0.12	0.99	0.01	0.8833	0.1167	0.25	0.75	0.26	0.74	1	0	zoonotic	0.934
1023	A/silkie_chicken/Shaoxing/5235/2013	H7N9	10/28/2013	China	AVIAN(Silky_Chicken)	0.38	0.62	0.8273	0.1727	0.4143	0.5857	0.2867	0.7133	0.25	0.75	0.36	0.64	0.39	0.61	0.0667	0.9333	0.075	0.925	0.26	0.74	1	0	zoonotic	0.983
1024	A/silkie_chicken/Shenzhen/2134/2013	H7N9	12/13/2013	China	AVIAN(Silky_Chicken)	0.38	0.62	1	0	0.7857	0.2143	0.5133	0.4867	0.925	0.075	0.34	0.66	0.99	0.01	1	0	0.9	0.1	0.9667	0.0333	1	0	zoonotic	0.778
1025	A/silkie_chicken/Shenzhen/2139/2013	H7N9	12/13/2013	China	AVIAN(Silky_Chicken)	0.38	0.62	0.8273	0.1727	0.4143	0.5857	0.5267	0.4733	0.925	0.075	0.66	0.34	0.99	0.01	1	0	0.9	0.1	0.9667	0.0333	1	0	zoonotic	0.851
1026	A/silkie_chicken/Shenzhen/918/2013	H7N9	12/9/2013	China	AVIAN(Silky_Chicken)	0.2467	0.7533	0.9455	0.0545	0.4143	0.5857	0.6667	0.3333	0.6	0.4	0.34	0.66	0.99	0.01	0.6333	0.3667	0.275	0.725	0.9933	0.0067	0.975	0.025	zoonotic	0.983
1027	A/silkie_chicken/Shenzhen/919/2013	H7N9	12/9/2013	China	AVIAN(Silky_Chicken)	0.2467	0.7533	0.9455	0.0545	0.4143	0.5857	0.6667	0.3333	0.6	0.4	0.34	0.66	0.99	0.01	0.6333	0.3667	0.275	0.725	0.9933	0.0067	0.975	0.025	zoonotic	0.983
1028	A/silkie_chicken/Wenzhou/812/2013	H9N2	2013	China	AVIAN(Silky_Chicken)	1	0	0.8273	0.1727	0.9929	0.0071	1	0	1	0	0.94	0.06	0.99	0.01	0.9	0.1	0.05	0.95	0.9533	0.0467	1	0	zoonotic	0.563
1029	A/silky_chicken/Shantou/540/2003	H5N1	2003	China	AVIAN(Silky_Chicken)	0.88	0.12	0.897	0.103	0.8214	0.1786	0.88	0.12	0.825	0.175	0.98	0.02	0.99	0.01	0.7667	0.2333	0.825	0.175	0.9933	0.0067	0.725	0.275	zoonotic	0.702
1030	A/Silver_Pheasant/Thailand/VSMU_1_CBI/2005	H5N1	2005	Thailand	AVIAN(Pheasant)	0.9067	0.0933	1	0	0.7929	0.2071	0.9467	0.0533	0.5249	0.4751	0.98	0.02	0.97	0.03	0.8333	0.1667	0.925	0.075	0.3467	0.6533	0.9	0.1	zoonotic	0.576
1031	A/sparrow/Shanghai/09/2013	H9N2	5/5/2013	China	AVIAN(Sparrow)	1	0	0.8	0.2	0.9786	0.0214	0.9733	0.0267	0.975	0.025	1	0	1	0	1	0	0.925	0.075	0.9933	0.0067	0.925	0.075	avian	0.126
1032	A/swan/Shanghai/10/2009	H5N1	Jan-09	China	AVIAN(Swan)	0.9867	0.0133	0.5577	0.4423	0.9205	0.0795	0.9083	0.0917	1	0	0.96	0.04	0.9	0.1	0.9667	0.0333	1	0	0.9733	0.0267	1	0	avian	0.212
1033	A/tree_sparrow/Jiangsu/1/2008	H5N1	2008	China	AVIAN(Tree_Sparrow)	0.8333	0.1667	0.9038	0.0962	1	0	0.8467	0.1533	0.975	0.025	0.92	0.08	0.99	0.01	0.85	0.15	0.95	0.05	0.94	0.06	0.6	0.4	zoonotic	0.639
1034	A/turkey/Egypt/2253_2/2006	H5N1	2006	Egypt	AVIAN(Turkey)	0.6467	0.3533	1	0	1	0	0.9933	0.0067	1	0	1	0	1	0	1	0	1	0	0.9867	0.0133	1	0	avian	0.056
1035	A/turkey/Egypt/S6405A/2012	H5N1	10/7/2012	Egypt	AVIAN(Turkey)	0.9533	0.0467	0.9909	0.0091	1	0	0.9333	0.0667	1	0	1	0	1	0	0.9667	0.0333	1	0	0.9733	0.0267	0.8	0.2	avian	0.073
1036	A/watercock/Thailand/CU_334/06	H5N1	2006	Thailand	AVIAN(Watercock)	0.8667	0.1333	0.8547	0.1453	0.6214	0.3786	0.8267	0.1733	0.7	0.3	0.96	0.04	0.99	0.01	0.9	0.1	0.8	0.2	0.9867	0.0133	0.7125	0.2875	zoonotic	0.881
1037	A/wild_duck/Fujian/1/2011	H5N1	3/10/2011	China	AVIAN(Duck)	0.98	0.02	0.5577	0.4423	1	0	0.9867	0.0133	0.95	0.05	1	0	0.99	0.01	0.9833	0.0167	1	0	0.96	0.04	0.975	0.025	avian	0.142
1038	A/wild_duck/Fujian/2/2011	H5N1	3/11/2011	China	AVIAN(Duck)	0.98	0.02	0.5577	0.4423	1	0	1	0	0.95	0.05	1	0	0.99	0.01	0.9333	0.0667	1	0	0.96	0.04	1	0	avian	0.152
1039	A/wild_duck/Jilin/HF/2011	H5N1	04/25/2011	China	AVIAN(Duck)	1	0	0.5577	0.4423	0.9205	0.0795	0.9933	0.0067	0.5249	0.4751	0.96	0.04	0.89	0.11	0.95	0.05	0.95	0.05	0.96	0.04	0.925	0.075	avian	0.377
1040	A/wild_duck/Jilin/ZF/2011	H5N1	04/26/2011	China	AVIAN(Duck)	1	0	0.9909	0.0091	0.9429	0.0571	0.9733	0.0267	0.925	0.075	1	0	0.92	0.08	0.9833	0.0167	0.9667	0.0333	1	0	0.9	0.1	avian	0.046
1041	A/wild_duck/Shandong/1/2011	H5N1	4/12/2011	China	AVIAN(Duck)	0.94	0.06	0.9545	0.0455	0.7714	0.2286	0.9667	0.0333	1	0	0.86	0.14	0.97	0.03	0.9333	0.0667	0.9	0.1	0.96	0.04	0.975	0.025	avian	0.281
1042	A/wild_duck/Shandong/2/2011	H5N1	04/13/2011	China	AVIAN(Duck)	0.9867	0.0133	0.9433	0.0567	0.9286	0.0714	1	0	0.9625	0.0375	0.94	0.06	1	0	1	0	0.95	0.05	0.9667	0.0333	0.925	0.075	avian	0.086
1043	A/wild_duck/Shandong/628/2011	H5N1	04/14/2011	China	AVIAN(Duck)	0.98	0.02	0.9364	0.0636	1	0	0.98	0.02	1	0	0.98	0.02	0.97	0.03	0.9667	0.0333	1	0	0.9733	0.0267	0.875	0.125	avian	0.063
1044	A/wild_pigeon/Jiangsu/SD001/2013	H7N9	04/17/2013	China	AVIAN(Pigeon)	0.98	0.02	0.8273	0.1727	0.4143	0.5857	0.2467	0.7533	0.725	0.275	0.1	0.9	1	0	0.0667	0.9333	0.05	0.95	0.26	0.74	0.825	0.175	zoonotic	0.927
1045	A/chicken/Egypt/2253_1/2006	H5N1	2006	Egypt	AVIAN(Chicken)	0.8133	0.1867	1	0	1	0	0.9867	0.0133	1	0	1	0	1	0	1	0	1	0	0.9867	0.0133	1	0	avian	0.03
1046	A/chicken/Hong_Kong/YU341/2008	H9N2	2008	Hong_Kong	AVIAN(Chicken)	1	0	1	0	1	0	1	0	0.975	0.025	1	0	0.99	0.01	0.9833	0.0167	0.95	0.05	0.9933	0.0067	1	0	avian	0.013
1047	A/duck/Egypt/2253_3/2006	H5N1	2006	Egypt	AVIAN(Duck)	0.9733	0.0267	1	0	1	0	0.9333	0.0667	1	0	1	0	1	0	1	0	1	0	0.9867	0.0133	0.8	0.2	avian	0.066
